# Supplementary material for: Superior Survival and Lower Recurrence Outcomes with Breast-Conserving Surgery Compared to Mastectomy Following Neoadjuvant Therapy in 607 Breast Cancer Patients
Source: Cancers (Basel). 2025 Feb 24;17(5):766. doi: 10.3390/cancers17050766 (PMC11899183; doi:10.3390/cancers17050766)
Supplement: Supplementary file 1 [file cancers-17-00766-s001.zip]

Archive with 1 entries (1 files):
- BCS vs mastectomy_dataset.xlsx
