# Supplementary material for: Superior Survival and Lower Recurrence Outcomes with Breast-Conserving Surgery Compared to Mastectomy Following Neoadjuvant Therapy in 607 Breast Cancer Patients
Source: Cancers (Basel). 2025 Feb 24;17(5):766. doi: 10.3390/cancers17050766 (PMC11899183; doi:10.3390/cancers17050766)
Supplement: Supplementary file 1 [file cancers-17-00766-s001.zip › BCS vs mastectomy_dataset.xlsx]

## Sheet: x calcoli
ID	Lombardia	Data di nascita	Data I intervento	Età I intervento	Age>40	>51	Menopausa	LATO LESIONE	SEDE LESIONE	Mammografia	Data biopsia	Biopsia ascella	RM	Dim pre	>30	PET	Singolo 1, Multi 0	cT	cT12-34	cN	cM	ER%	PgR%	KI67%	HER2	FISH	1° FARMACO	2° FARMACO	1° FARMACO	2° FARMACO	CICLI 1°	CICLI 2°	Tipo I intervento	BLS	Num LS	pN (sn)	DA	Tot linfonodi	Linfonodi non-sentinella metastatici	Istotipo	Histotype	ILV	Dim post	Dim post >6	ER%	PgR%	Ki67%	HER2	FISH
383284	1	1931-04-19	2018-12-04	87.6877	1	1	1	0	Supero-interno	0	2017-03-01	0	0	44	1	1	0	2	1	1	0	0	0	40	3+	°	Trastuzumab	°	Trastuzumab	°	12	°	2	1	1	0 (sn)	0	°	°	1	1	1	60	1	0	0	40	3+	°
5007903	1	1935-09-14	2019-06-26	83.8384	1	1	1	1	Infero-interno	1	2018-11-27	0	0	21	0	0	1	2	1	1	0	98	0	°	2+	1	Antraciclina	Taxani	AC	Paclitaxel + Trastuzumab	4	12+12	1	0	°	°	1	19	5	1	1	0	19	1	95	0	15	2+	1
5007680	1	1935-10-25	2017-09-13	81.9425	1	1	1	1	Supero-esterno	1	2017-04-11	0	0	25	0	1	1	2	1	1	1	0	0	40	3+	°	Antraciclina	Taxani	AC	Paclitaxel + Trastuzumab	4	12+12	2	0	°	°	1	7	0	1	1	0	8	1	0	0	5	3+	°
205616	1	1935-11-30	2011-06-24	75.6164	1	1	1	0	Ignoto	0	2010-12-29	0	0	°	1	0	0	4	2	1	0	90	10	15	0/1+	°	Taxani	°	Paclitaxel	°	13	°	2	0	°	°	1	5	1	1	1	0	13	1	95	40	1	0/1+	°
185339	1	1937-01-28	2013-12-20	76.9452	1	1	1	1	Supero-centrale	0	2013-03-20	0	0	51	1	0	1	3	2	1	0	60	0	20	0/1+	°	Antraciclina	Taxani	AC	Paclitaxel	4	9	1	0	°	°	1	31	1	1	1	1	42	1	90	90	20	0/1+	°
686447	1	1937-09-09	2009-06-12	71.8055	1	1	1	1	Ignoto	0	2009-01-09	0	0	°	1	0	1	3	2	1	1	70	70	5	3+	°	Antraciclina	Taxani	AC	Docetaxel + Trastuzumab	4	3+3	1	0	°	°	1	10	10	0	0	0	55	1	50	10	5	0/1+	°
1466684	1	1937-09-16	2012-01-25	74.4082	1	1	1	1	Diffuso	0	2011-04-13	0	0	°	1	0	1	4	2	1	0	95	40	10	0/1+	°	Antraciclina	Taxani	AC	Docetaxel	4	4	2	0	°	°	1	14	14	2	2	1	110	1	95	30	20	0/1+	°
645672	1	1938-03-15	2009-07-21	71.4	1	1	1	1	Prolungamento ascellare	1	2008-12-09	1	0	10	0	1	1	1b	1	1	1	100	0	5	0/1+	°	Antraciclina	°	AC	°	6	°	1	0	°	°	1	19	19	0	0	0	11	1	95	95	15	0/1+	°
1854348	1	1938-03-21	2018-04-03	80.0904	1	1	1	0	Supero-esterno	1	2018-09-29	0	0	21	0	1	1	2	1	1	0	95	90	17	2+	1	Taxani	Trastuzumab	Paclitaxel	Trastuzumab	12	12	1	1	1	0 (sn)	0	°	°	1	1	1	48	1	90	70	10	2+	1
1751829	1	1938-06-28	2016-02-17	77.6932	1	1	1	1	Regione areolare	1	2015-06-15	0	0	47	1	1	1	2	1	1	0	50	0	50	0/1+	°	Antraciclina	Taxani	EC	Paclitaxel	4	12	2	0	°	°	1	12	8	1	1	1	9	1	90	6	80	0/1+	°
1549564	1	1939-01-20	2013-01-08	74.0192	1	1	1	0	Supero-centrale	1	2012-07-11	0	0	°	0	1	1	2	1	1	1	0	0	50	0/1+	°	°	Taxani	°	Paclitaxel	°	12	2	0	°	°	1	31	16	1	1	1	30	1	0	0	50	0/1+	°
982868	0	1939-03-07	2009-09-25	70.6027	1	1	1	1	Infero-centrale	0	2009-04-15	0	0	71	1	0	0	4	2	1	1	90	90	10	0/1+	°	Antraciclina	°	AC	°	6	°	2	0	°	°	1	19	8	1	1	1	33	1	90	70	10	0/1+	°
5036576	1	1939-04-08	2018-06-21	79.2575	1	1	1	1	Supero-esterno	0	2017-09-28	0	0	30	0	1	1	2	1	1	0	0	0	10	0/1+	°	Antraciclina	Taxani	AC	Paclitaxel	4	10+10	2	1	1	Mi(sn)	0	°	°	1	1	0	19	1	0	0	5	0/1+	°
5109655	1	1939-08-15	2019-03-05	79.6082	1	1	1	1	Supero-esterno	1	2018-10-12	0	0	30	0	1	0	2	1	1	0	70	55	20	3+	°	Antraciclina	Taxani	AC	Paclitaxel + Trastuzumab	4	12+12	1	1	1	0 (sn)	0	°	°	1	1	0	0	0	°	°	°	°	°
56047	1	1940-03-08	2017-07-11	77.3945	1	1	1	0	Supero-esterno	1	2016-11-21	0	0	°	1	1	1	4	2	1	0	0	0	60	3+	°	Antraciclina	Taxani	EC	Paclitaxel + Trastuzumab	4	12+12	2	1	2	0 (sn)	0	°	°	1	1	0	11	1	0	0	50	3+	°
1375085	1	1941-02-19	2010-05-21	69.2959	1	1	1	1	Supero-esterno	1	2009-12-11	0	0	30	0	0	1	2	1	1	0	90	15	45	0/1+	°	Antraciclina + Taxani	°	AT	°	6	°	2	0	°	°	1	14	0	1	1	0	7	1	60	5	5	0/1+	°
1790420	1	1941-05-03	2016-09-06	75.3973	1	1	1	1	Supero-esterno	1	2016-01-12	0	0	26	0	0	1	2	1	1	0	°	°	22	0/1+	°	Antraciclina	Taxani	AC	Paclitaxel	4	10	2	0	°	°	1	13	0	1	1	0	0	0	°	°	°	°	°
19790420	1	1941-05-03	2016-09-06	75.3973	1	1	1	1	Supero-esterno	1	2016-01-12	0	0	26	0	0	1	2	1	1	0	°	°	22	0/1+	°	Antraciclina	Taxani	AC	Paclitaxel	4	10	2	0	°	°	1	13	0	1	1	0	0	0	°	°	°	°	°
121790420	1	1941-05-03	2016-09-06	75.3973	1	1	1	1	Supero-esterno	1	2016-01-12	0	0	26	0	0	1	2	1	1	0	°	°	22	0/1+	°	Antraciclina	Taxani	AC	Paclitaxel	4	10	2	0	°	°	1	13	0	1	1	0	0	0	°	°	°	°	°
470416	0	1941-06-23	2006-10-27	65.389	1	1	1	1	Esterno-centrale	1	2006-02-15	0	0	21	0	0	1	4	2	1	1	90	70	15	0/1+	°	Antraciclina	°	AC	°	6	°	1	0	°	°	1	6	3	1	1	0	13	1	90	75	16	0/1+	°
1709741	1	1941-07-10	2015-02-03	73.6192	1	1	1	0	Supero-centrale	1	2014-07-17	0	0	16	0	1	1	1c	1	1	0	100	100	25	2+	1	Taxani	Trastuzumab	Paclitaxel	Trastuzumab	12	12	1	0	°	°	1	16	0	0	0	0	5	0	85	85	15	2+	1
1418747	1	1943-01-18	2010-11-15	67.8712	1	1	1	0	Infero-interno	1	2010-07-01	1	0	70	1	0	1	3	2	1	0	90	30	10	0/1+	°	Antraciclina	°	AC	°	4	°	2	0	°	°	1	17	10	2	2	0	65	1	90	40	2	0/1+	°
5016349	1	1943-06-03	2018-02-28	74.7918	1	1	1	0	Supero-esterno	0	2017-05-30	0	0	°	0	1	1	2	1	1	0	0	0	15	3+	°	Antraciclina	Taxani	AC	Paclitaxel + Trastuzumab	4	12+12	2	0	°	°	1	7	1	1	1	0	0	0	°	°	°	°	°
1852322	1	1943-07-10	2017-05-03	73.8658	1	1	1	1	Infero-interno	0	2016-11-18	0	0	°	0	1	1	1c	1	1	0	0	0	80	0/1+	°	Antraciclina	Taxani	AC	Paclitaxel	4	8	1	0	°	°	1	33	6	1	1	1	15	1	0	0	80	0/1+	°
5178313	1	1943-12-23	2019-10-16	75.8658	1	1	1	0	Supero-esterno	1	2019-07-03	0	0	45	1	1	1	2	1	1	0	0	0	25	0/1+	°	Antraciclina	°	EC	°	3	°	2	0	°	°	1	13	11	1	1	1	42	1	0	0	25	0/1+	°
5057607	0	1944-01-09	2018-06-01	74.4438	1	1	1	0	Regione areolare	1	2018-01-16	0	0	18	0	1	0	1c	1	1	0	95	80	30	0/1+	°	Antraciclina	°	EC	°	4	°	1	1	1	1(sn)	1	7	4	1	1	0	8	1	80	70	5	0/1+	°
1713724	0	1946-03-26	2015-08-18	69.4438	1	1	1	0	Supero-esterno	1	2015-01-09	0	0	30	0	1	1	2	1	1	0	0	0	70	0/1+	°	Antraciclina	Taxani	AC	Paclitaxel	4	12	1	1	1	Mi(sn)	1	22	3	1	1	0	0	0	°	°	°	°	°
1967368	0	1946-05-15	2019-05-24	73.074	1	1	1	0	Prolungamento ascellare	0	2018-09-13	1	0	27	0	0	1	2	1	1	0	99	80	35	0/1+	°	Antraciclina	Taxani	EC	Paclitaxel	4	9	1	0	°	°	1	12	3	1	1	0	0	0	°	°	°	°	°
55725	1	1946-07-22	2019-05-10	72.8493	1	1	1	0	Supero-esterno	1	2018-09-25	1	0	°	0	1	1	2	1	1	0	0	0	90	0/1+	°	Antraciclina	Taxani	EC	Paclitaxel	4	12	1	0	°	°	1	23	6	1	1	0	27	1	0	0	90	0/1+	°
1832659	1	1947-04-03	2017-06-22	70.2685	1	1	1	1	Diffuso	1	2016-09-01	0	0	50	1	1	1	4	2	1	1	0	0	70	0/1+	°	Antraciclina	Taxani	AC	Paclitaxel	4	12	2	0	°	°	1	23	6	1	1	0	60	1	0	0	85	0/1+	°
5301821	1	1947-04-04	2021-10-21	74.6	1	1	1	0	Supero-esterno	0	2021-11-19	1	0	40	1	0	1	2	1	1	0	30	0	40	3+	°	Antraciclina	Taxani	AC	Paclitaxel + Trastuzumab	4	12+12	2	1	2	1(sn)	0	°	°	1	1	0	6	0	60	0	25	3+	°
2006615	0	1947-05-13	2020-09-04	73.3644	1	1	1	0	Supero-esterno	1	°	1	1	22	0	1	1	2	1	1	0	90	80	20	2+	1	Antraciclina	Taxani	AC	Paclitaxel + Trastuzumab	4	12+12	2	1	1	1(sn)	1	11	0	1	1	0	15	1	90	70	6	2+	1
5248314	1	1948-01-29	2021-02-16	73.1014	1	1	1	1	Supero-esterno	1	06/07/2020	1	1	°	0	1	1	2	1	1	0	0	0	35	3+	°	Antraciclina	Taxani	EC	Docetaxel + Trastuzumab	4	4+4	1	1	3	0 (sn)	0	°	°	1	1	0	0	0	°	°	°	°	°
1631358	1	1948-05-13	2014-11-06	66.5288	1	1	1	0	Supero-esterno	1	2013-10-18	0	0	°	1	1	1	4	2	1	1	90	20	70	0/1+	°	Antraciclina	°	AC	°	6	°	2	0	°	°	1	5	1	1	1	1	0	0	°	°	°	°	°
1687529	1	1948-05-26	2014-12-09	66.5836	1	1	1	0	Esterno-centrale	0	2014-08-15	0	1	21	0	1	0	2	1	1	0	95	5	20	2+	0	Antraciclina	°	AC	°	4	°	1	1	1	Mi(sn)	1	15	0	0	0	0	6	0	90	5	15	0/1+	°
121560	1	1949-01-05	2021-10-21	72.8411	1	1	1	1	Infero-centrale	1	2021-02-23	1	1	30	0	1	0	2	1	1	0	0	0	20	3+	°	Antraciclina	Taxani	EC	Docetaxel + Trastuzumab	4	4+4	2	1	3	0 (sn)	0	°	°	1	1	0	°	1	°	°	°	°	°
1680288	0	1949-04-21	2015-03-13	65.937	1	1	1	1	Regione areolare	1	2015-07-10	0	0	°	0	1	1	2	1	1	0	0	0	55	3+	°	Antraciclina	Taxani	AC	Paclitaxel + Trastuzumab	4	12+12	2	0	°	°	1	13	0	1	1	0	2	0	0	0	30	3+	°
116640	1	1949-06-28	2015-12-17	66.5151	1	1	1	0	Esterno-centrale	1	2015-04-21	0	0	28	0	1	0	2	1	1	0	90	0	22	2+	1	Antraciclina	Taxani	AC	Docetaxel + Trastuzumab	4	4+4	1	1	2	Mi(sn)	0	°	°	3	2	0	9	1	90	0	12	3+	°
5093293	1	1949-07-30	2019-03-20	69.6849	1	1	1	1	Supero-esterno	1	2019-06-29	1	0	26	0	1	1	2	1	1	0	0	0	35	3+	°	Antraciclina	Taxani	AC	Docetaxel + Trastuzumab	4	4+4	1	0	°	°	1	35	1	1	1	0	0	0	°	°	°	°	°
1724381	0	1949-09-10	2015-03-12	65.5452	1	1	1	1	Supero-interno	1	2014-07-15	0	1	35	1	0	1	2	1	1	0	95	95	13	0/1+	°	Antraciclina	°	FEC	°	3	°	1	1	1	0 (sn)	0	°	°	1	1	1	19	1	90	90	8	2+	0
5187676	0	1949-11-12	2020-05-14	70.5507	1	1	1	1	Supero-esterno	1	02/10/2019	1	1	°	0	1	1	1c	1	1	0	95	0	17	3+	°	Antraciclina	Taxani	AC	Docetaxel + Trastuzumab	4	4+4	1	1	1	0 (sn)	0	°	°	1	1	0	9	1	95	2	2	3+	°
217929	1	1949-11-29	2016-02-09	66.2411	1	1	1	0	Supero-esterno	1	2016-06-25	0	0	20	0	1	1	4	2	1	1	90	0	30	0/1+	°	Antraciclina	Taxani	AC	Docetaxel	4	4	2	0	°	°	1	8	4	1	1	1	64	1	90	0	5	0/1+	°
5157260	1	1950-02-08	2019-12-10	69.8822	1	1	1	1	Supero-esterno	1	2019-05-07	0	0	30	0	1	0	2	1	1	0	40	0	20	3+	°	Antraciclina	Taxani	EC	Paclitaxel + Trastuzumab	4	12+12	2	0	°	°	1	18	10	1	1	1	56	1	40	0	5	2+	0
5091596	1	1950-04-05	2019-03-01	68.9507	1	1	1	0	Supero-esterno	1	2018-07-05	1	1	30	0	1	0	2	1	1	0	30	30	20	3+	°	Antraciclina	Taxani	AC	Docetaxel + Trastuzumab	4	3+3	1	0	°	°	1	6	3	1	1	0	0	0	°	°	°	°	°
1653137	0	1950-04-07	2014-10-07	64.5452	1	1	1	1	Supero-esterno	1	2013-12-13	0	1	25	0	1	0	2	1	1	0	40	30	20	0/1+	°	Antraciclina	Taxani	ET	Docetaxel	4	4	1	1	4	0 (sn)	0	°	°	1	1	0	6	0	90	70	5	0/1+	°
1711991	1	1950-11-18	2015-09-15	64.8685	1	1	1	1	Supero-esterno	1	2014-12-24	0	1	°	0	1	1	2	1	1	0	0	0	70	0/1+	°	Antraciclina	Taxani	EC	Paclitaxel	4	12	1	1	3	0 (sn)	0	°	°	0	0	1	12	1	0	0	85	0/1+	°
5060508	1	1950-12-31	2018-09-25	67.7808	1	1	1	0	Supero-esterno	1	2018-02-01	1	0	°	0	1	1	1c	1	1	0	5	5	15	0/1+	°	Antraciclina	Taxani	AC	Paclitaxel	4	11	1	0	°	°	1	17	3	4	2	1	10	1	0	0	15	0/1+	°
5177406	1	1951-02-02	2020-03-05	69.1342	1	1	1	0	Supero-esterno	1	2019-06-20	1	1	25	0	1	1	2	1	1	0	50	0	70	3+	°	Antraciclina	Taxani	AC	Paclitaxel + Trastuzumab	4	12+12	1	1	1	0 (sn)	0	°	°	1	1	0	0	0	°	°	°	°	°
5105226	1	1951-03-27	2019-04-09	68.0822	1	1	1	0	Supero-interno	0	2018-08-24	0	0	74	1	1	1	4	2	1	0	0	0	30	3+	°	Antraciclina	Taxani	AC	Docetaxel + Trastuzumab	4	4+4	1	0	°	°	1	22	0	1	1	0	0	0	°	°	°	°	°
59105226	1	1951-03-27	2019-04-09	68.0822	1	1	1	0	Supero-interno	0	2018-08-24	0	0	74	1	1	1	4	2	1	0	0	0	30	3+	°	Antraciclina	Taxani	AC	Docetaxel + Trastuzumab	4	4+4	1	0	°	°	1	22	0	1	1	0	0	0	°	°	°	°	°
521105226	1	1951-03-27	2019-04-09	68.0822	1	1	1	0	Supero-interno	0	2018-08-24	0	0	74	1	1	1	4	2	1	0	0	0	30	3+	°	Antraciclina	Taxani	AC	Docetaxel + Trastuzumab	4	4+4	1	0	°	°	1	22	0	1	1	0	0	0	°	°	°	°	°
1016749	0	1951-04-11	2009-09-29	58.5096	1	1	1	1	Regione areolare	1	2009-04-22	0	0	25	0	0	1	2	1	1	0	85	15	10	0/1+	°	Antraciclina + Taxani	°	AT	°	6	°	1	0	°	°	1	34	34	0	0	0	60	1	90	70	10	0/1+	°
5095348	1	1951-05-22	2018-12-14	67.611	1	1	1	1	Esterno-centrale	1	2018-07-17	0	0	38	1	1	1	2	1	1	1	90	25	30	0/1+	°	Antraciclina	°	AC	°	4	°	1	0	°	°	1	7	6	1	1	1	26	1	90	0	25	0/1+	°
1084707	0	1951-11-22	2010-03-25	58.3781	1	1	0	0	Esterno-centrale	1	2009-05-21	0	0	40	1	0	1	2	1	1	1	80	0	10	0/1+	°	Antraciclina	°	AC	°	4	°	1	0	°	°	1	18	1	1	1	1	21	1	90	0	5	0/1+	°
1810686	1	1952-02-01	2016-11-16	64.8356	1	1	1	0	Supero-esterno	0	°	0	0	51	1	0	1	3	2	1	0	100	5	20	3+	°	Antraciclina	Taxani	AC	Docetaxel + Trastuzumab	4	4+4	2	0	°	°	1	25	15	1	1	1	16	1	90	5	40	3+	°
5137424	1	1952-08-30	2019-09-10	67.074	1	1	1	1	Supero-interno	1	2019-01-14	1	1	30	0	1	1	2	1	1	0	95	0	30	0/1+	°	Antraciclina	Taxani	AC	Paclitaxel	4	12	1	1	1	0 (sn)	0	°	°	1	1	0	1	0	90	90	10	0/1+	°
1938785	0	1952-10-09	2018-08-30	65.9342	1	1	1	0	Supero-esterno	0	2018-01-27	1	0	°	0	0	1	1c	1	1	0	0	0	60	0/1+	°	Antraciclina	Taxani	EC	Paclitaxel	4	12	1	1	2	1(sn)	1	23	0	1	1	1	8	1	0	0	5	0/1+	°
1570432	1	1953-01-11	2015-03-03	62.1808	1	1	1	1	Supero-esterno	0	2011-11-15	0	1	18	0	1	0	1c	1	1	1	90	70	5	0/1+	°	Antraciclina	°	AC	°	6	°	2	0	°	°	1	16	1	0	0	0	70	1	95	80	20	0/1+	°
9523966	1	1953-02-04	2021-01-05	67.9644	1	1	1	1	Diffuso	1	19/08/2020	1	0	°	1	1	0	4	2	1	0	95	95	35	2+	0	Antraciclina	Taxani	AC	Docetaxel	4	4	2	1	1	1(sn)	1	18	6	1	1	1	45	1	90	90	15	2+	1
120850	1	1953-12-25	2011-12-15	58.011	1	1	1	0	Supero-esterno	1	2011-05-09	0	0	30	0	0	1	2	1	1	0	10	0	30	3+	°	Antraciclina	Taxani	AC	Docetaxel + Trastuzumab	4	4+4	2	0	°	°	1	10	0	1	1	0	0	0	°	°	°	°	°
1920850	1	1953-12-25	2011-12-15	58.011	1	1	1	0	Supero-esterno	1	2011-05-09	0	0	30	0	0	1	2	1	1	0	10	0	30	3+	°	Antraciclina	Taxani	AC	Docetaxel + Trastuzumab	4	4+4	2	0	°	°	1	10	0	1	1	0	0	0	°	°	°	°	°
12120850	1	1953-12-25	2011-12-15	58.011	1	1	1	0	Supero-esterno	1	2011-05-09	0	0	30	0	0	1	2	1	1	0	10	0	30	3+	°	Antraciclina	Taxani	AC	Docetaxel + Trastuzumab	4	4+4	2	0	°	°	1	10	0	1	1	0	0	0	°	°	°	°	°
349991	1	1954-05-14	2011-11-04	57.5151	1	1	1	1	Supero-esterno	1	2011-02-25	0	0	40	1	1	0	2	1	1	0	50	50	80	3+	°	Antraciclina	Taxani	AC	Paclitaxel + Trastuzumab	4	12+12	1	0	°	°	1	16	0	1	1	0	0	0	°	°	°	°	°
1746264	0	1954-07-12	2016-03-02	61.6822	1	1	1	1	Supero-esterno	0	2016-06-19	0	0	35	1	1	1	2	1	1	0	90	1	20	0/1+	°	Antraciclina	Taxani	AC	Docetaxel	4	4	2	0	°	°	1	13	9	1	1	1	21	1	90	0	6	2+	1
1784639	0	1954-08-06	2016-01-13	61.4795	1	1	1	1	Diffuso	1	2015-06-15	0	0	°	1	0	1	3	2	1	0	100	80	10	0/1+	°	Antraciclina	Taxani	EC	Docetaxel	3	3	2	0	°	°	1	31	3	1	1	0	80	1	90	30	10	2+	0
1466155	1	1954-09-02	2011-09-19	57.0849	1	1	1	1	Supero-esterno	1	2011-02-15	0	0	97	1	0	1	3	2	1	0	100	0	10	0/1+	°	Antraciclina + Taxani	°	AT	°	6	°	1	0	°	°	1	24	1	2	2	1	4	0	80	0	30	0/1+	°
1476145	1	1954-11-07	2012-01-03	57.1945	1	1	1	0	Regione areolare	1	2011-05-30	0	0	100	1	0	1	4	2	1	0	80	0	20	0/1+	°	Antraciclina	Taxani	AC	Docetaxel	4	4	2	0	°	°	1	8	8	0	0	1	15	1	90	0	25	2+	0
2005100	0	1955-05-24	2020-08-13	65.2685	1	1	1	0	Diffuso	1	15/02/2020	1	1	°	1	1	0	3	2	1	0	100	40	60	3+	°	Antraciclina	Taxani	AC	Paclitaxel + Trastuzumab e Pertuzumab	4	12+12	2	1	2	0 (sn)	0	°	°	1	1	0	0	0	°	°	°	°	°
1828501	1	1955-06-15	2016-09-09	61.2795	1	1	1	1	Supero-esterno	0	2016-02-11	0	0	°	1	0	1	3	2	1	0	98	90	38	0/1+	°	Antraciclina	Taxani	AC	Paclitaxel	4	12+12	2	0	°	°	1	15	5	1	1	0	18	1	75	30	12	0/1+	°
65171	1	1955-07-30	2012-08-02	57.0493	1	1	1	1	Supero-esterno	0	2012-01-13	0	1	60	1	0	1	3	2	1	0	0	0	35	3+	°	Antraciclina	Trastuzumab	AC	Trastuzumab	4	4	2	0	°	°	1	19	0	1	1	0	15	1	0	0	5	3+	°
553095	1	1955-08-13	2015-11-25	60.326	1	1	1	0	Supero-interno	1	2015-03-27	0	0	16	0	1	1	1c	1	1	0	0	0	30	0/1+	°	Antraciclina	Taxani	AC	Paclitaxel	4	12	1	0	°	°	1	16	2	1	1	0	15	1	0	0	10	0/1+	°
373519	1	1955-08-22	2020-08-20	65.0411	1	1	1	0	Supero-esterno	1	15/01/2020	1	0	22	0	0	0	2	1	1	0	2	2	10	3+	°	Antraciclina	Taxani	AC	Paclitaxel + Trastuzumab	4	12+12	1	1	2	0 (sn)	0	°	°	1	1	0	9	1	0	0	10	3+	°
11962	1	1955-12-24	2018-06-15	62.5178	1	1	1	1	Supero-esterno	0	2017-11-07	0	0	°	0	1	1	1c	1	1	0	0	5	30	2+	1	Antraciclina	Taxani	AC	Paclitaxel + Trastuzumab	4	9+9	1	0	°	°	1	11	0	1	1	0	0	0	°	°	°	°	°
1708271	0	1956-02-10	2015-09-08	59.6164	1	1	1	1	Regione areolare	1	2014-12-05	0	0	°	0	1	0	2	1	1	0	90	35	15	0/1+	°	Antraciclina	Taxani	AC	Paclitaxel	4	9	1	1	2	1(sn)	1	13	2	1	1	1	24	1	85	35	3	0/1+	°
701647	1	1956-06-09	2009-01-26	52.6685	1	1	1	1	Supero-esterno	0	°	0	0	°	0	0	0	1c	1	1	0	°	°	°	0/1+	°	Antraciclina	°	FEC	°	6	°	2	0	°	°	1	21	1	1	1	0	0	0	°	°	°	°	°
9050493	1	1957-04-14	2020-05-22	63.1479	1	1	1	0	Supero-esterno	1	09/10/2019	0	1	45	1	1	1	2	1	1	0	0	0	°	3+	°	Antraciclina	Taxani	AC	Paclitaxel + Trastuzumab	4	12+12	1	1	1	0 (sn)	0	°	°	1	1	0	0	0	°	°	°	°	°
1836921	1	1957-04-28	2018-04-03	60.9726	1	1	1	0	Supero-esterno	0	2017-04-21	0	0	°	0	1	0	2	1	1	1	0	0	25	3+	°	Taxani	Trastuzumab	Docetaxel	Trastuzumab + Pertuzumab	4	12	1	0	°	°	1	15	0	1	1	0	0	0	°	°	°	°	°
2017005	1	1957-06-09	2021-02-02	63.6959	1	1	1	1	Supero-esterno	1	°	0	1	50	1	0	1	2	1	1	0	0	0	75	0/1+	°	Antraciclina	Taxani	AC	Paclitaxel	4	12	1	1	3	1(sn)	0	°	°	1	1	0	14	1	0	0	75	0/1+	°
1509413	1	1957-06-17	2012-02-29	54.7397	1	1	1	0	Infero-esterno	1	2011-12-15	0	0	51	1	0	1	3	2	1	0	95	70	20	0/1+	°	Antraciclina + Taxani	°	AT	°	3	°	2	0	°	°	1	30	29	0	0	1	23	1	95	70	30	2+	0
1535615	0	1957-08-14	2015-12-03	58.3425	1	1	1	1	Esterno-centrale	1	2015-03-03	0	1	25	0	1	0	2	1	1	1	0	0	70	2+	0	Antraciclina	Taxani	AC	Docetaxel	4	4	2	0	°	°	1	8	0	1	1	0	25	1	0	0	65	0/1+	°
2000372	0	1957-08-27	2020-05-29	62.7973	1	1	1	1	Infero-centrale	1	02/10/2019	0	0	27	0	0	1	2	1	1	0	0	0	30	3+	°	Taxani	Trastuzumab	Paclitaxel	Trastuzumab	12	12	1	1	1	0 (sn)	0	°	°	1	1	0	0	0	°	°	°	°	°
641527	1	1957-11-30	2009-01-08	51.1425	1	0	1	0	Supero-esterno	0	2008-06-01	0	0	50	1	0	1	4	2	1	0	80	60	15	3+	°	Antraciclina	°	AC	°	5	°	1	1	1	0 (sn)	0	°	°	1	1	0	0	0	°	°	°	°	°
5049904	1	1957-12-09	2020-06-18	62.5671	1	1	1	1	Supero-esterno	1	21/10/2019	1	1	70	1	1	0	3	2	1	0	0	0	30	0/1+	°	Antraciclina	Taxani	AC	Paclitaxel	4	12	2	1	2	0 (sn)	0	°	°	1	1	0	0	0	°	°	°	°	°
1288887	1	1958-02-03	2009-12-21	51.9151	1	0	1	0	Infero-esterno	1	2009-07-15	0	0	35	1	0	1	2	1	1	0	10	10	50	0/1+	°	Antraciclina + Taxani	°	AT	°	6	°	2	0	°	°	1	9	3	1	1	0	28	1	20	10	40	0/1+	°
1486329	1	1958-03-16	2011-12-02	53.7507	1	1	1	1	Supero-esterno	0	2011-06-15	1	1	21	0	1	1	2	1	1	0	99	99	25	0/1+	°	Antraciclina	°	EC	°	5	°	1	0	°	°	1	23	13	1	1	0	4	0	90	50	10	2+	0
1627196	0	1958-03-21	2014-06-05	56.2466	1	1	1	0	Regione areolare	1	2013-10-16	0	1	63	1	1	1	3	2	1	0	0	0	35	3+	°	Antraciclina	Taxani	AC	Docetaxel + Trastuzumab	4	4+4	2	1	1	0 (sn)	0	°	°	1	1	0	0	0	°	°	°	°	°
1970643	0	1958-06-26	2019-06-21	61.0274	1	1	1	0	Supero-esterno	1	2018-12-05	1	0	15	0	0	1	1c	1	1	0	45	0	70	3+	°	Antraciclina	Taxani	EC	Paclitaxel	4	12	1	1	2	Mi(sn)	0	°	°	1	1	0	6	0	0	0	70	0/1+	°
65682	1	1958-07-14	2019-07-02	61.0082	1	1	1	0	Supero-esterno	0	2018-11-21	1	1	100	1	1	0	3	2	1	0	0	0	20	3+	°	Antraciclina	Taxani	AC	Docetaxel + Trastuzumab	4	4+4	2	1	3	0 (sn)	0	°	°	1	1	0	0	0	°	°	°	°	°
1734098	0	1958-07-20	2016-01-07	57.5068	1	1	1	0	Prolungamento ascellare	1	2015-04-21	0	0	°	1	1	1	4	2	1	0	90	0	50	0/1+	°	Antraciclina	Taxani	AC	Paclitaxel	4	12	2	0	°	°	1	13	9	1	1	1	3	0	90	0	10	0/1+	°
1780749	1	1958-11-05	2016-05-19	57.5753	1	1	1	0	Supero-esterno	0	2015-12-15	0	0	°	0	1	1	2	1	1	1	95	0	35	0/1+	°	Antraciclina	°	AC	°	4	°	1	0	°	°	1	14	3	2	2	0	22	1	90	10	3	0/1+	°
1751418	1	1959-03-09	2016-01-27	56.926	1	1	1	1	Supero-esterno	1	2015-07-10	0	0	17	0	1	1	1c	1	1	1	0	0	40	0/1+	°	Antraciclina	°	AC	°	6	°	2	0	°	°	1	3	3	1	1	0	0	0	°	°	°	°	°
1939222	1	1959-05-11	2020-05-07	61.0329	1	1	1	1	Supero-esterno	1	26/09/2019	0	1	25	0	1	1	2	1	1	0	10	0	80	3+	°	Antraciclina	Taxani	AC	Docetaxel + Trastuzumab	4	4+4	1	1	1	0 (sn)	0	°	°	1	1	0	9	1	2	0	65	3+	°
401779	0	1959-06-05	2016-04-26	56.9315	1	1	1	0	Supero-interno	0	2016-08-07	0	0	46	1	1	0	2	1	1	0	0	0	70	0/1+	°	Antraciclina	Taxani	AC	Paclitaxel	4	12	2	1	1	0 (sn)	0	°	°	1	1	0	12	1	0	0	85	0/1+	°
1934568	1	1959-11-13	2019-03-12	59.3671	1	1	1	0	Supero-esterno	1	2018-06-26	0	0	35	1	1	1	2	1	1	0	80	0	35	2+	1	Antraciclina	Taxani	AC	Docetaxel + Trastuzumab	4	4+4	1	1	1	1(sn)	1	13	0	1	1	0	9	1	90	0	20	2+	1
1694951	1	1959-12-20	2015-06-11	55.5123	1	1	1	0	Supero-esterno	1	2014-09-30	0	1	17	0	1	1	4	2	1	0	0	0	40	3+	°	Antraciclina	Taxani	AC	Docetaxel + Trastuzumab	4	4+4	2	1	1	0 (sn)	0	°	°	1	1	0	0	0	°	°	°	°	°
1585523	0	1960-03-07	2013-02-14	52.9781	1	1	1	0	Infero-interno	1	2012-07-10	1	1	60	1	0	1	4	2	1	0	100	33	7	0/1+	°	Antraciclina + Taxani	CMF	AT	CMF	4	6	2	0	°	°	1	19	1	1	1	0	35	1	95	95	5	0/1+	°
5218996	0	1960-08-19	2020-01-16	59.4493	1	1	1	0	Supero-centrale	1	2019-07-06	1	1	48	1	0	0	2	1	1	0	99	99	30	3+	°	Antraciclina	Taxani	AC	Paclitaxel + Trastuzumab	4	12+12	1	1	4	0 (sn)	0	°	°	1	1	0	28	1	95	75	30	3+	°
2007434	0	1960-09-09	2020-09-18	60.0658	1	1	1	0	Supero-esterno	1	°	1	1	36	1	1	1	2	1	1	0	1	70	70	0/1+	°	Antraciclina	Taxani	EC	Paclitaxel	4	12	2	1	1	1(sn)	1	11	0	1	1	0	4	0	0	0	5	0/1+	°
5239087	1	1960-12-18	2020-12-22	60.0521	1	1	1	0	Supero-esterno	1	19/05/2020	1	1	50	1	1	0	2	1	1	0	90	5	35	0/1+	°	Antraciclina	Taxani	AC	Docetaxel	4	4	2	1	1	1(sn)	1	11	2	1	1	0	15	1	95	80	5	0/1+	°
1724673	1	1960-12-30	2015-06-09	54.4767	1	1	1	0	Supero-esterno	1	2015-03-03	0	1	51	1	1	1	3	2	1	0	90	25	35	0/1+	°	Antraciclina	°	AC	°	3	°	1	0	°	°	1	10	10	1	1	1	38	1	85	5	35	0/1+	°
5047231	1	1961-02-02	2019-12-17	58.9096	1	1	1	0	Supero-esterno	1	2019-04-30	1	1	30	0	1	1	2	1	1	0	0	40	65	3+	°	Antraciclina	Taxani	AC	Docetaxel + Trastuzumab	4	4+4	1	1	1	0 (sn)	0	°	°	1	1	0	0	0	°	°	°	°	°
5283660	0	1961-05-22	2021-05-13	60.0164	1	1	1	1	Supero-esterno	1	14/10/2020	1	1	22	0	1	0	2	1	1	0	80	45	20	3+	°	Antraciclina	Taxani	AC	Docetaxel + Trastuzumab	4	4+4	2	1	4	0 (sn)	0	°	°	1	1	0	13	1	90	25	5	3+	°
5209840	0	1961-08-02	2020-07-14	58.989	1	1	0	0	Infero-esterno	1	25/10/2019	1	0	°	0	1	1	1c	1	1	0	90	0	30	3+	°	Antraciclina	Taxani	AC	Docetaxel + Trastuzumab	4	2+4	1	1	3	Mi(sn)	0	°	°	1	1	0	0	0	°	°	°	°	°
1681693	1	1961-08-30	2015-01-07	53.3918	1	1	1	1	Esterno-centrale	1	2014-07-09	0	0	44	1	0	1	2	1	1	0	90	0	20	0/1+	°	Antraciclina	Taxani	AC	Docetaxel	4	4	2	0	°	°	1	27	7	1	1	0	0	0	°	°	°	°	°
1666359	0	1961-10-01	2014-05-16	52.6575	1	1	1	0	Infero-esterno	1	2013-09-15	0	1	80	1	0	1	3	2	1	0	92	60	72	3+	°	Antraciclina	Taxani	FEC	Paclitaxel + Trastuzumab	4	12+12	2	1	4	0 (sn)	0	°	°	1	1	0	4	0	85	0	15	3+	°
5067780	1	1961-10-22	2018-11-15	57.1041	1	1	1	0	Prolungamento ascellare	1	2018-02-22	0	1	40	1	1	0	2	1	1	0	0	0	70	0/1+	°	Antraciclina	Taxani	AC	Paclitaxel	4	12	2	0	°	°	1	15	0	1	1	0	0	0	°	°	°	°	°
59067780	1	1961-10-22	2018-11-15	57.1041	1	1	1	0	Prolungamento ascellare	1	2018-02-22	0	1	40	1	1	0	2	1	1	0	0	0	70	0/1+	°	Antraciclina	Taxani	AC	Paclitaxel	4	12	2	0	°	°	1	15	0	1	1	0	0	0	°	°	°	°	°
521067780	1	1961-10-22	2018-11-15	57.1041	1	1	1	0	Prolungamento ascellare	1	2018-02-22	0	1	40	1	1	0	2	1	1	0	0	0	70	0/1+	°	Antraciclina	Taxani	AC	Paclitaxel	4	12	2	0	°	°	1	15	0	1	1	0	0	0	°	°	°	°	°
644194	1	1961-11-02	2009-01-16	47.2384	1	0	0	1	Supero-interno	0	2008-05-15	0	0	°	0	0	1	2	1	1	0	°	°	°	0/1+	°	Antraciclina + Taxani	°	AT	°	6	°	2	0	°	°	1	29	3	1	1	0	14	1	95	90	5	0/1+	°
1587345	0	1961-11-04	2013-10-08	51.9616	1	1	1	1	Supero-centrale	1	2013-02-21	0	0	40	1	0	1	2	1	1	0	0	0	45	3+	°	Antraciclina	Taxani	AC	Docetaxel + Trastuzumab	4	4+4	1	1	1	0 (sn)	0	°	°	1	1	0	0	0	°	°	°	°	°
5059216	1	1961-11-06	2018-09-04	56.8658	1	1	1	1	Infero-esterno	1	2018-01-17	1	1	30	0	1	1	2	1	1	0	98	80	28	2+	1	Antraciclina	Taxani	AC	Docetaxel + Trastuzumab	4	4+4	1	1	1	1(sn)	1	13	1	1	1	1	22	1	90	90	18	2+	0
5155799	1	1961-11-23	2019-11-15	58.0164	1	1	1	1	Esterno-centrale	1	2019-04-12	1	0	40	1	1	1	2	1	1	0	95	10	50	0/1+	°	Antraciclina	Taxani	AC	Docetaxel	4	4	1	1	1	1(sn)	1	12	7	1	1	0	14	1	80	50	80	0/1+	°
1715050	1	1962-02-03	2015-08-19	53.5753	1	1	1	1	Supero-centrale	1	2015-01-09	1	0	°	0	1	1	2	1	1	0	75	0	20	0/1+	°	Antraciclina	Taxani	AC	Docetaxel	4	4	2	0	°	°	1	32	9	0	0	1	47	1	70	0	10	0/1+	°
1605218	1	1962-02-28	2014-01-30	51.9562	1	1	1	1	Diffuso	1	2013-06-03	0	0	14	0	1	1	4	2	1	0	5	0	35	3+	°	Antraciclina	Taxani	AC	Paclitaxel + Trastuzumab	4	12+12	2	0	°	°	1	8	7	1	1	1	90	1	0	0	25	3+	°
1683102	0	1962-03-01	2015-03-03	53.0411	1	1	0	1	Supero-esterno	1	2014-07-30	0	0	30	0	0	1	2	1	1	1	85	70	70	0/1+	°	Antraciclina	°	AC	°	6	°	2	0	°	°	1	22	2	1	1	0	18	1	85	65	8	0/1+	°
122687	1	1962-03-10	2009-05-15	47.2137	1	0	1	1	Esterno-centrale	1	2009-04-15	0	0	30	0	0	0	4	2	1	0	0	0	85	3+	°	Antraciclina	°	AC	°	3	°	2	0	°	°	1	31	11	1	1	1	55	1	0	0	20	3+	°
1818700	1	1962-03-13	2017-01-27	54.9151	1	1	1	1	Supero-esterno	0	2016-06-13	1	0	21	0	1	0	2	1	1	0	95	80	70	2+	1	Antraciclina	Taxani	AC	Docetaxel + Trastuzumab	4	3+3	1	1	1	1(sn)	1	8	4	1	1	0	8	1	90	90	5	0/1+	°
5098017	1	1962-03-22	2019-02-12	56.9342	1	1	1	1	Infero-esterno	1	2018-07-04	0	0	40	1	1	0	2	1	1	0	90	10	20	3+	°	Antraciclina	Taxani	AC	Docetaxel + Trastuzumab	4	3+3	1	1	1	0 (sn)	0	°	°	1	1	0	9	1	90	0	15	3+	°
458595	1	1962-04-20	2020-01-07	57.7562	1	1	1	1	Supero-esterno	1	2019-07-17	1	0	23	0	1	1	2	1	1	0	100	100	20	2+	1	Antraciclina	Taxani	AC	Paclitaxel + Trastuzumab	4	12+12	2	0	°	°	1	10	4	1	1	1	50	1	90	5	18	3+	°
1751767	0	1962-04-28	2016-02-18	53.8466	1	1	1	0	Supero-interno	1	2015-07-14	0	0	35	1	0	1	2	1	1	0	0	0	10	0/1+	°	Antraciclina	Taxani	AC	Docetaxel	4	4	1	1	1	1(sn)	1	16	2	1	1	0	25	1	0	0	20	0/1+	°
5132857	0	1962-09-06	2019-02-01	56.4438	1	1	1	0	Supero-esterno	1	2018-06-14	1	1	70	1	0	1	3	2	1	0	95	80	30	0/1+	°	Antraciclina	Taxani	AC	Paclitaxel	4	12	1	1	3	1(sn)	1	25	6	1	1	0	40	1	60	0	3	0/1+	°
1670152	0	1962-11-21	2014-09-04	51.8219	1	0	1	0	Infero-esterno	1	2014-04-18	1	1	30	0	1	1	2	1	1	0	95	3	28	0/1+	°	Antraciclina + Taxani	°	AT	°	3	°	1	0	°	°	1	16	6	1	1	1	18	1	90	70	10	0/1+	°
1534367	1	1962-12-16	2012-10-17	49.8712	1	0	0	0	Supero-centrale	1	2012-04-20	0	0	51	1	0	1	3	2	1	0	85	65	35	0/1+	°	Antraciclina	°	AC	°	6	°	2	0	°	°	1	6	6	1	1	1	12	1	99	2	5	2+	0
5160373	0	1962-12-20	2019-09-11	56.7644	1	1	1	0	Supero-esterno	0	2019-05-15	0	0	°	0	1	1	2	1	1	0	0	0	45	0/1+	°	Antraciclina	°	AC	°	4	°	1	0	°	°	1	22	1	1	1	0	34	1	0	0	80	2+	0
270379	1	1963-01-19	2009-03-03	46.1507	1	0	0	0	Supero-esterno	1	2008-06-15	0	0	°	1	0	1	3	2	1	0	80	60	8	0/1+	°	Antraciclina + Taxani	°	AT	°	6	°	1	1	1	1(sn)	1	26	9	1	1	0	21	1	70	40	1	2+	0
1813065	0	1963-03-12	2017-01-10	53.8712	1	1	0	0	Supero-esterno	1	2016-05-18	0	0	°	0	1	1	2	1	1	0	90	30	30	0/1+	°	Antraciclina	Taxani	AC	Paclitaxel	4	6	2	1	1	1(sn)	1	9	3	1	1	1	14	1	90	0	12	0/1+	°
5232026	0	1963-05-01	2020-10-27	57.5315	1	1	1	0	Supero-esterno	1	09/03/2020	1	1	°	0	1	1	1c	1	1	0	0	0	30	0/1+	°	Antraciclina	Taxani	AC	Paclitaxel	4	12	1	1	3	0 (sn)	0	°	°	1	1	0	0	0	°	°	°	°	°
5014426	1	1963-08-25	2017-11-28	54.2986	1	1	1	1	Supero-esterno	1	2017-04-18	1	0	30	0	1	1	2	1	1	0	98	15	45	2+	1	Antraciclina	Taxani	AC	Docetaxel + Trastuzumab	4	4+4	2	1	1	1(sn)	1	16	0	1	1	1	13	1	90	5	5	0/1+	°
1649805	1	1963-08-25	2014-10-30	51.2164	1	0	1	0	Diffuso	0	2014-01-22	0	0	°	1	1	0	4	2	1	1	50	50	25	3+	°	Antraciclina	Taxani	AC	Docetaxel + Trastuzumab	4	4+4	2	0	°	°	1	10	1	1	1	0	73	1	10	10	30	3+	°
5038332	0	1963-10-10	2018-06-04	54.6877	1	1	1	1	Supero-esterno	0	2017-10-09	0	0	40	1	1	1	2	1	1	0	95	30	60	2+	1	Antraciclina	Taxani	AC	Paclitaxel + Trastuzumab	4	12+12	1	1	2	1(sn)	1	20	1	1	1	1	27	1	90	16	5	2+	1
304887	1	1963-10-31	2020-06-04	56.6329	1	1	1	0	Esterno-centrale	1	18/11/2019	1	0	18	0	1	1	1c	1	1	0	0	0	80	0/1+	°	Antraciclina	Taxani	AC	Paclitaxel	4	10	1	1	2	0 (sn)	0	°	°	1	1	0	0	0	°	°	°	°	°
1878325	0	1963-12-15	2017-09-26	53.8192	1	1	1	1	Supero-interno	1	2017-01-19	0	1	15	0	0	1	1c	1	1	0	98	50	45	0/1+	°	Antraciclina	Taxani	EC	Paclitaxel	4	12	1	1	3	1(sn)	1	16	0	1	1	0	0	0	°	°	°	°	°
1637455	1	1964-03-05	2015-11-12	51.7233	1	0	1	1	Diffuso	1	2015-05-15	0	1	37	1	1	0	2	1	1	0	0	0	40	2+	0	Antraciclina	Taxani	AC	Paclitaxel	4	2	2	0	°	°	1	33	23	3	2	1	36	1	0	0	40	0/1+	°
57330	1	1964-06-12	2009-06-15	45.0384	1	0	0	1	Infero-esterno	1	2009-01-26	0	0	°	0	0	1	2	1	1	0	5	5	50	3+	°	Antraciclina + Taxani	°	AT	°	6	°	2	0	°	°	1	17	3	1	1	0	100	1	0	0	8	3+	°
1750466	0	1964-07-12	2016-02-17	51.6356	1	0	0	0	Interno-centrale	0	2015-07-10	0	0	°	0	1	0	1c	1	1	0	0	0	30	3+	°	Antraciclina	Taxani	AC	Docetaxel + Trastuzumab	4	4+4	2	0	°	°	1	15	2	1	1	0	0	0	°	°	°	°	°
1692008	0	1964-07-19	2014-10-15	50.274	1	0	0	0	Supero-centrale	0	2014-03-15	0	0	°	0	0	0	2	1	1	0	0	0	70	3+	°	Antraciclina	Taxani	AC	Paclitaxel + Trastuzumab	4	12+12	2	0	°	°	1	15	0	1	1	0	0	0	°	°	°	°	°
1718213	0	1964-07-24	2015-02-06	50.5726	1	0	1	0	Infero-esterno	1	2014-07-30	1	0	21	0	1	1	2	1	1	0	75	5	40	2+	0	Antraciclina	Taxani	FEC	Paclitaxel	4	12	1	0	°	°	1	23	1	1	1	0	9	1	90	1	14	2+	1
1796692	0	1964-08-25	2016-11-02	52.2247	1	1	1	0	Supero-centrale	1	2016-03-03	0	0	°	1	1	1	3	2	1	0	5	0	15	3+	°	Antraciclina	Taxani	AC	Docetaxel + Trastuzumab	4	4+4	2	0	°	°	1	24	2	1	1	0	5	0	0	0	5	3+	°
5199431	1	1964-09-06	2020-06-17	55.8164	1	1	0	0	Supero-interno	0	18/01/2019	0	1	25	0	1	1	2	1	1	0	0	0	40	0/1+	°	Antraciclina	Taxani	AC	Paclitaxel	4	12	1	1	1	0 (sn)	0	°	°	1	1	0	0	0	°	°	°	°	°
1486909	1	1964-10-15	2012-03-16	47.4493	1	0	1	0	Diffuso	0	2011-07-25	0	0	21	0	1	1	2	1	1	1	90	20	40	0/1+	°	Antraciclina	°	AC	°	6	°	2	0	°	°	1	13	6	1	1	0	6	0	80	10	5	0/1+	°
1640940	0	1965-02-01	2014-06-18	49.4082	1	0	0	0	Regione areolare	1	2014-02-07	0	1	°	0	1	1	2	1	1	0	90	90	10	0/1+	°	Antraciclina	°	AC	°	4	°	2	0	°	°	1	6	0	0	0	0	48	1	90	70	10	0/1+	°
308092	1	1965-03-28	2018-11-30	53.7123	1	1	0	0	Supero-esterno	0	2018-07-05	1	0	°	0	1	1	2	1	1	0	95	10	70	0/1+	°	Antraciclina	°	AC	°	4	°	1	1	1	0 (sn)	0	°	°	1	1	0	0	0	°	°	°	°	°
1853846	1	1965-04-21	2017-07-21	52.2849	1	1	1	1	Supero-esterno	1	2016-11-26	0	0	33	1	1	1	2	1	1	0	0	0	20	0/1+	°	Antraciclina	Taxani	AC	Paclitaxel	4	12	1	1	1	0 (sn)	0	°	°	1	1	0	23	1	0	0	60	0/1+	°
1681596	0	1965-05-18	2015-02-11	49.7699	1	0	0	0	Infero-esterno	1	2014-07-10	0	0	32	1	1	0	2	1	1	0	70	0	30	3+	°	Antraciclina	Taxani	AC	Docetaxel + Trastuzumab	4	4+4	1	1	2	0 (sn)	0	°	°	1	1	0	0	0	°	°	°	°	°
5064975	0	1965-07-23	2018-07-24	53.0384	1	1	1	1	Infero-interno	1	2018-02-08	1	1	40	1	1	1	2	1	1	0	0	0	38	3+	°	Antraciclina	Taxani	AC	Paclitaxel + Trastuzumab	4	12+12	1	1	1	0 (sn)	0	°	°	1	1	0	0	0	°	°	°	°	°
1831083	1	1965-10-01	2017-01-03	51.2932	1	0	1	0	Supero-esterno	0	2016-08-16	0	0	°	0	1	0	2	1	1	1	90	35	15	0/1+	°	Antraciclina	°	AC	°	4	°	2	0	°	°	1	25	24	1	1	1	19	1	90	25	6	0/1+	°
5153759	1	1965-10-12	2019-11-12	54.1205	1	1	0	0	Supero-esterno	1	2019-04-03	1	0	12	0	1	1	1c	1	1	0	0	0	15	3+	°	Antraciclina	Taxani	AC	Docetaxel + Trastuzumab	4	4+4	1	0	°	°	1	16	0	1	1	0	0	0	°	°	°	°	°
59153759	1	1965-10-12	2019-11-12	54.1205	1	1	0	0	Supero-esterno	1	2019-04-03	1	0	12	0	1	1	1c	1	1	0	0	0	15	3+	°	Antraciclina	Taxani	AC	Docetaxel + Trastuzumab	4	4+4	1	0	°	°	1	16	0	1	1	0	0	0	°	°	°	°	°
521153759	1	1965-10-12	2019-11-12	54.1205	1	1	0	0	Supero-esterno	1	2019-04-03	1	0	12	0	1	1	1c	1	1	0	0	0	15	3+	°	Antraciclina	Taxani	AC	Docetaxel + Trastuzumab	4	4+4	1	0	°	°	1	16	0	1	1	0	0	0	°	°	°	°	°
5317038	0	1965-10-27	2021-09-17	55.9288	1	1	1	0	Supero-esterno	1	°	1	1	°	0	1	0	1c	1	1	0	0	0	65	0/1+	°	Antraciclina	Taxani	EC	Paclitaxel	4	12	1	1	4	1(sn)	1	15	5	0	0	0	6	0	80	90	20	0/1+	°
314616	1	1965-12-03	2014-11-25	49.011	1	0	1	0	Diffuso	0	2014-05-14	0	0	°	0	1	1	1c	1	1	1	90	80	25	0/1+	°	Antraciclina	°	EC	°	6	°	2	0	°	°	1	17	1	1	1	0	25	1	50	0	30	0/1+	°
1826556	0	1966-01-08	2016-07-28	50.5863	1	0	1	1	Supero-esterno	1	2015-12-03	0	1	35	1	1	1	2	1	1	0	0	0	90	3+	°	Antraciclina	Taxani	EC	Paclitaxel + Trastuzumab	4	12+12	1	1	1	0 (sn)	0	°	°	1	1	0	0	0	°	°	°	°	°
28895	1	1966-01-17	2009-11-13	43.8521	1	0	0	0	Supero-esterno	0	2009-06-19	0	0	°	0	0	1	2	1	1	0	70	0	5	0/1+	°	Antraciclina + Taxani	°	AT	°	6	°	1	1	1	0 (sn)	0	°	°	1	1	0	9	1	95	40	10	0/1+	°
5035277	0	1966-01-27	2018-04-12	52.2411	1	1	1	1	Supero-esterno	1	2018-09-14	0	0	25	0	1	1	2	1	1	0	0	0	50	3+	°	Antraciclina	Taxani	AC	Docetaxel + Trastuzumab	4	4+4	1	1	1	0 (sn)	0	°	°	1	1	0	11	1	0	0	30	3+	°
1783909	1	1966-03-04	2016-09-08	50.5507	1	0	1	0	Supero-esterno	0	2016-01-07	0	0	°	1	1	0	3	2	1	0	0	0	85	0/1+	°	Antraciclina	Taxani	AC	Paclitaxel	4	12	2	1	1	0 (sn)	0	°	°	1	1	1	7	1	0	0	70	0/1+	°
5368337	1	1966-03-19	2021-12-09	55.7644	1	1	1	1	Infero-esterno	0	2021-05-18	1	1	18	0	1	1	1c	1	1	0	0	0	25	3+	°	Antraciclina	Taxani	AC	Paclitaxel + Trastuzumab	4	12+12	1	1	1	0 (sn)	0	°	°	1	1	0	°	1	°	°	°	°	°
231733	1	1966-03-26	2021-06-24	55.2849	1	1	1	0	Supero-centrale	1	20/10/2020	1	1	26	0	1	0	2	1	1	0	90	80	60	3+	°	Antraciclina	Taxani	AC	Docetaxel + Trastuzumab	4	4+4	2	1	4	0 (sn)	0	°	°	1	1	0	0	0	°	°	°	°	°
5076372	1	1966-04-03	2019-02-06	52.8822	1	1	1	1	Supero-esterno	0	2018-04-17	0	1	°	0	1	0	2	1	1	0	0	0	80	0/1+	°	Antraciclina	Taxani	AC	Paclitaxel	4	12	2	0	°	°	1	15	0	1	1	0	0	0	°	°	°	°	°
5169428	1	1966-04-04	2020-01-14	53.8164	1	1	0	1	Supero-esterno	0	2019-05-28	1	0	18	0	1	1	1c	1	1	0	0	0	40	3+	°	Antraciclina	Taxani	AC	Docetaxel + Trastuzumab	4	4+4	1	1	3	0 (sn)	0	°	°	1	1	0	0	0	°	°	°	°	°
1924585	0	1966-07-23	2018-04-06	51.7397	1	0	1	0	Esterno-centrale	1	2017-09-15	1	1	43	1	1	0	2	1	1	0	0	0	°	3+	°	Antraciclina	Taxani	EC	Paclitaxel + Trastuzumab	4	12+12	2	0	°	°	1	19	0	1	1	0	0	0	°	°	°	°	°
19924585	0	1966-07-23	2018-04-06	51.7397	1	0	1	0	Esterno-centrale	1	2017-09-15	1	1	43	1	1	0	2	1	1	0	0	0	°	3+	°	Antraciclina	Taxani	EC	Paclitaxel + Trastuzumab	4	12+12	2	0	°	°	1	19	0	1	1	0	0	0	°	°	°	°	°
121924585	0	1966-07-23	2018-04-06	51.7397	1	0	1	0	Esterno-centrale	1	2017-09-15	1	1	43	1	1	0	2	1	1	0	0	0	°	3+	°	Antraciclina	Taxani	EC	Paclitaxel + Trastuzumab	4	12+12	2	0	°	°	1	19	0	1	1	0	0	0	°	°	°	°	°
5243417	0	1966-07-29	2020-06-11	53.9068	1	1	1	0	Supero-esterno	1	15/10/2019	1	1	33	1	1	1	2	1	1	0	60	5	25	2+	1	Antraciclina	Taxani	AC	Docetaxel	3	4	1	1	2	1(sn)	1	5	0	1	1	0	16	1	50	0	8	2+	1
5045817	1	1966-09-05	2018-07-10	51.8795	1	0	1	0	Supero-esterno	1	2017-11-17	0	0	35	1	1	0	2	1	1	0	95	90	20	2+	0	Antraciclina	Taxani	AC	Docetaxel	4	4	1	1	2	1(sn)	1	10	3	1	1	1	12	1	90	70	10	0/1+	°
66228	1	1966-09-06	2021-06-04	54.7808	1	1	1	1	Supero-esterno	1	01/10/2020	0	1	26	0	1	0	2	1	1	0	50	5	15	3+	°	Antraciclina	Taxani	AC	Docetaxel + Trastuzumab	4	4+4	2	1	4	0 (sn)	0	°	°	1	1	0	0	0	°	°	°	°	°
1803876	1	1966-11-02	2016-11-29	50.1096	1	0	0	0	Interno-centrale	0	2016-04-06	0	0	°	0	1	1	2	1	1	0	0	0	20	3+	°	Antraciclina	Taxani	AC	Docetaxel + Trastuzumab	4	4+4	2	1	2	0 (sn)	0	°	°	0	0	0	47	1	30	0	3	2+	0
5377116	0	1966-12-30	2021-07-30	54.6192	1	1	1	1	Supero-esterno	1	27/01/2021	1	1	32	1	0	1	2	1	1	0	90	25	40	0/1+	°	Antraciclina	Taxani	EC	Paclitaxel	4	12	1	1	3	1(sn)	1	15	10	1	1	0	15	1	70	50	7	0/1+	°
1897133	1	1967-01-02	2017-07-20	50.5808	1	0	0	1	Infero-esterno	0	2016-11-15	1	0	38	1	0	1	2	1	1	0	95	60	48	3+	°	Antraciclina	Taxani	EC	Paclitaxel + Trastuzumab	4	12+12	1	1	1	0 (sn)	0	°	°	1	1	0	15	1	90	30	5	3+	°
1846202	1	1967-02-07	2017-07-26	50.4986	1	0	0	0	Supero-esterno	0	2016-10-25	1	0	°	0	1	1	2	1	1	1	90	80	10	2+	0	Antraciclina	Taxani	AC	Docetaxel	4	4	1	0	°	°	1	18	7	1	1	0	31	1	90	50	10	0/1+	°
1806161	1	1967-02-21	2020-07-02	53.3973	1	1	0	0	Supero-esterno	1	27/11/2019	1	1	40	1	1	1	2	1	1	0	0	0	80	0/1+	°	Antraciclina	Taxani	AC	Paclitaxel	4	12	1	1	1	Mi(sn)	1	20	0	1	1	0	12	1	0	0	70	0/1+	°
5139963	1	1967-04-12	2019-12-03	52.6795	1	1	1	0	Supero-centrale	1	2019-04-26	1	1	100	1	1	1	3	2	1	0	0	0	60	2+	1	Antraciclina	Taxani	AC	Docetaxel + Trastuzumab	4	4+4	2	1	2	1(sn)	1	11	0	1	1	0	0	0	°	°	°	°	°
5038919	0	1967-06-06	2018-07-28	51.1781	1	0	1	1	Supero-esterno	1	2017-09-19	0	1	22	0	1	1	2	1	1	0	0	0	80	0/1+	°	Antraciclina	Taxani	AC	Docetaxel	4	4	1	1	3	0 (sn)	0	°	°	1	1	0	0	0	°	°	°	°	°
1608419	1	1967-08-12	2014-02-26	46.5753	1	0	1	0	Infero-centrale	1	2013-04-15	0	0	°	1	1	1	4	2	1	0	80	80	22	2+	°	Antraciclina	Taxani	AC	Docetaxel	4	4	2	0	°	°	1	29	0	1	1	1	18	1	80	85	25	0/1+	°
1684431	1	1967-09-29	2019-09-03	51.9644	1	1	1	0	Supero-esterno	0	2018-11-20	1	0	22	0	1	1	2	1	1	0	50	35	60	0/1+	°	Antraciclina	Taxani	AC	Docetaxel	4	4	2	1	1	0 (sn)	0	°	°	1	1	0	22	1	0	0	70	0/1+	°
5016786	1	1967-10-19	2017-11-10	50.0959	1	0	1	1	Supero-esterno	0	2017-05-16	1	0	35	1	1	1	2	1	1	0	0	0	75	0/1+	°	Antraciclina	Taxani	AC	Paclitaxel	4	3	2	0	°	°	1	23	0	1	1	0	0	0	°	°	°	°	°
59016786	1	1967-10-19	2017-11-10	50.0959	1	0	1	1	Supero-esterno	0	2017-05-16	1	0	35	1	1	1	2	1	1	0	0	0	75	0/1+	°	Antraciclina	Taxani	AC	Paclitaxel	4	3	2	0	°	°	1	23	0	1	1	0	0	0	°	°	°	°	°
521016786	1	1967-10-19	2017-11-10	50.0959	1	0	1	1	Supero-esterno	0	2017-05-16	1	0	35	1	1	1	2	1	1	0	0	0	75	0/1+	°	Antraciclina	Taxani	AC	Paclitaxel	4	3	2	0	°	°	1	23	0	1	1	0	0	0	°	°	°	°	°
5019231	0	1967-10-29	2018-01-18	50.2575	1	0	1	1	Supero-esterno	1	2017-05-26	1	0	7	0	1	0	1b	1	1	0	0	0	35	3+	°	Antraciclina	Taxani	AC	Docetaxel + Trastuzumab	4	4+4	1	1	2	0 (sn)	0	°	°	1	1	0	0	0	°	°	°	°	°
1958492	1	1967-11-24	2019-11-05	51.9836	1	1	0	1	Supero-esterno	1	2019-03-01	1	1	38	1	1	0	2	1	1	0	80	10	70	2+	0	Antraciclina	Taxani	AC	Docetaxel	4	4	1	1	4	0 (sn)	0	°	°	1	1	0	0	0	°	°	°	°	°
1670827	0	1967-12-20	2014-11-25	46.9644	1	0	1	0	Infero-esterno	1	2014-05-15	1	1	24	0	0	0	2	1	1	0	95	1	25	0/1+	°	Antraciclina	Taxani	EC	Paclitaxel	2	12	1	1	2	1(sn)	1	18	4	1	1	0	5	0	90	0	25	0/1+	°
157655	1	1968-02-12	2013-12-13	45.8658	1	0	0	0	Supero-esterno	0	2013-05-20	0	0	51	1	0	1	3	2	1	0	0	3	50	3+	°	Antraciclina	Taxani	AC	Docetaxel + Trastuzumab	4	4+4	1	0	°	°	1	18	0	1	1	0	0	0	°	°	°	°	°
1957655	1	1968-02-12	2013-12-13	45.8658	1	0	0	0	Supero-esterno	0	2013-05-20	0	0	51	1	0	1	3	2	1	0	0	3	50	3+	°	Antraciclina	Taxani	AC	Docetaxel + Trastuzumab	4	4+4	1	0	°	°	1	18	0	1	1	0	0	0	°	°	°	°	°
12157655	1	1968-02-12	2013-12-13	45.8658	1	0	0	0	Supero-esterno	0	2013-05-20	0	0	51	1	0	1	3	2	1	0	0	3	50	3+	°	Antraciclina	Taxani	AC	Docetaxel + Trastuzumab	4	4+4	1	0	°	°	1	18	0	1	1	0	0	0	°	°	°	°	°
1755982	1	1968-02-24	2016-02-19	48.0192	1	0	0	0	Diffuso	1	2015-07-24	0	0	°	1	1	1	3	2	1	0	0	0	°	3+	°	Antraciclina	Taxani	AC	Docetaxel + Trastuzumab	4	4+4	2	0	°	°	1	14	1	1	1	0	2	0	0	0	10	3+	°
298582	1	1968-03-31	2018-01-12	49.8192	1	0	0	0	Diffuso	1	°	0	0	18	0	1	1	4	2	1	0	0	0	45	3+	°	Antraciclina	Taxani	AC	Docetaxel + Trastuzumab	4	4+4	2	0	°	°	1	3	2	1	1	1	3	0	0	0	20	3+	°
5222414	0	1968-06-18	2020-09-03	52.2466	1	1	1	0	Interno-centrale	1	20/01/2020	1	1	18	0	1	1	1c	1	1	0	0	0	40	3+	°	Antraciclina	Taxani	AC	Paclitaxel + Trastuzumab	4	12+12	1	1	3	0 (sn)	0	°	°	1	1	0	0	0	°	°	°	°	°
1862999	0	1968-08-08	2017-10-03	49.1863	1	0	0	1	Supero-esterno	1	2016-12-22	0	0	27	0	1	1	2	1	1	0	0	0	60	0/1+	°	Antraciclina	Taxani	AC	Paclitaxel	4	12	2	1	1	0 (sn)	0	°	°	1	1	0	0	0	°	°	°	°	°
1783433	1	1968-08-20	2016-07-15	47.9342	1	0	1	1	Infero-interno	1	2015-12-29	0	1	40	1	1	0	2	1	1	0	95	95	70	0/1+	°	Antraciclina	Taxani	AC	Docetaxel	4	4	2	0	°	°	1	30	2	1	1	0	22	1	90	70	3	0/1+	°
1573660	1	1968-11-05	2017-08-31	48.8521	1	0	0	1	Diffuso	0	2017-01-10	0	0	°	1	1	1	3	2	1	0	95	90	5	0/1+	°	Antraciclina	Taxani	AC	Docetaxel	4	4	2	0	°	°	1	12	1	0	0	0	35	1	85	15	5	0/1+	°
1774143	1	1968-11-07	2018-06-21	49.6521	1	0	0	0	Diffuso	1	2015-11-13	0	0	30	0	1	1	2	1	1	1	85	20	55	2+	1	Taxani	Trastuzumab	Docetaxel	Trastuzumab + Pertuzumab	4	37	2	0	°	°	1	11	6	1	1	1	11	1	90	20	35	0/1+	°
5100674	1	1968-11-24	2019-05-23	50.526	1	0	1	1	Ascella	1	°	1	1	21	0	1	1	2	1	1	0	0	0	60	0/1+	°	Antraciclina	Taxani	AC	Paclitaxel	4	12	2	0	°	°	1	24	0	1	1	0	0	0	°	°	°	°	°
59100674	1	1968-11-24	2019-05-23	50.526	1	0	1	1	Ascella	1	°	1	1	21	0	1	1	2	1	1	0	0	0	60	0/1+	°	Antraciclina	Taxani	AC	Paclitaxel	4	12	2	0	°	°	1	24	0	1	1	0	0	0	°	°	°	°	°
521100674	1	1968-11-24	2019-05-23	50.526	1	0	1	1	Ascella	1	°	1	1	21	0	1	1	2	1	1	0	0	0	60	0/1+	°	Antraciclina	Taxani	AC	Paclitaxel	4	12	2	0	°	°	1	24	0	1	1	0	0	0	°	°	°	°	°
1537925	0	1969-01-15	2012-10-17	43.7836	1	0	0	0	Infero-esterno	1	2012-04-15	0	1	60	1	0	1	3	2	1	1	2	2	°	3+	°	Taxani	Trastuzumab	Paclitaxel	Trastuzumab	12	12	2	0	°	°	1	21	0	1	1	0	4	0	2	55	25	3+	°
1829539	0	1969-02-08	2016-09-20	47.6466	1	0	0	0	Supero-esterno	1	2016-01-28	1	1	27	0	0	1	2	1	1	0	95	10	60	0/1+	°	Antraciclina	Taxani	EC	Paclitaxel	4	12	1	1	2	0 (sn)	0	°	°	1	1	0	8	1	90	0	5	0/1+	°
1750966	0	1969-02-25	2015-08-07	46.4767	1	0	0	1	Supero-esterno	0	2014-06-01	0	0	°	0	0	0	2	1	1	0	0	0	30	3+	°	Antraciclina	Taxani	FEC	Docetaxel + Trastuzumab	3	2+2	2	0	°	°	1	35	2	1	1	0	37	1	0	0	40	3+	°
5258035	1	1969-08-03	2021-03-02	51.6137	1	0	1	0	Supero-esterno	1	31/08/2020	0	1	35	1	1	0	2	1	1	0	0	0	40	3+	°	Antraciclina	Taxani	AC	Docetaxel + Trastuzumab	4	4+4	1	1	3	0 (sn)	0	°	°	1	1	0	0	0	°	°	°	°	°
5143447	1	1969-08-30	2019-05-17	49.7452	1	0	0	1	Infero-interno	1	°	1	1	40	1	1	0	2	1	1	0	95	15	80	0/1+	°	Antraciclina	Taxani	EC	Paclitaxel	4	12	2	0	°	°	1	16	2	1	1	0	24	1	90	10	15	3+	°
453899	1	1969-09-01	2019-07-24	49.926	1	0	1	1	Supero-esterno	1	2018-11-28	0	0	30	0	1	1	2	1	1	0	0	0	60	0/1+	°	Antraciclina	Taxani	EC	Paclitaxel	4	11	1	0	°	°	1	11	9	1	1	1	42	1	0	0	70	0/1+	°
5075072	1	1969-10-16	2018-11-23	49.137	1	0	1	1	Supero-esterno	1	2018-04-13	0	0	16	0	1	1	1c	1	1	0	0	5	25	3+	°	Antraciclina	Taxani	AC	Docetaxel + Trastuzumab	4	4+4	1	0	°	°	1	12	0	1	1	0	0	0	°	°	°	°	°
59075072	1	1969-10-16	2018-11-23	49.137	1	0	1	1	Supero-esterno	1	2018-04-13	0	0	16	0	1	1	1c	1	1	0	0	5	25	3+	°	Antraciclina	Taxani	AC	Docetaxel + Trastuzumab	4	4+4	1	0	°	°	1	12	0	1	1	0	0	0	°	°	°	°	°
521075072	1	1969-10-16	2018-11-23	49.137	1	0	1	1	Supero-esterno	1	2018-04-13	0	0	16	0	1	1	1c	1	1	0	0	5	25	3+	°	Antraciclina	Taxani	AC	Docetaxel + Trastuzumab	4	4+4	1	0	°	°	1	12	0	1	1	0	0	0	°	°	°	°	°
51800	0	1969-11-09	2015-10-23	45.9836	1	0	0	1	Supero-esterno	1	2015-03-31	0	0	35	1	1	1	2	1	1	0	0	0	90	3+	°	Antraciclina	Taxani	FEC	Docetaxel + Trastuzumab	3	3+1	2	1	1	0 (sn)	0	°	°	1	1	0	30	1	0	0	80	3+	°
1761887	1	1970-02-03	2016-04-14	46.2247	1	0	0	0	Interno-centrale	0	2016-04-07	1	0	40	1	0	1	2	1	1	0	22	5	°	2+	1	Antraciclina	Taxani	AC	Paclitaxel + Trastuzumab	4	12+12	2	0	°	°	1	14	0	1	1	0	0	0	°	°	°	°	°
5308566	1	1970-07-08	2021-07-20	51.0685	1	0	0	0	Supero-centrale	1	°	1	1	34	1	1	0	2	1	1	0	0	0	60	3+	°	Antraciclina	Taxani	AC	Docetaxel	4	4	2	1	2	0 (sn)	0	°	°	1	1	0	16	1	0	0	25	2+	1
1833641	0	1970-09-05	2017-03-21	46.5726	1	0	0	0	Supero-esterno	1	2016-09-05	0	1	50	1	1	0	2	1	1	0	80	40	15	3+	°	Antraciclina	Taxani	AC	Docetaxel + Trastuzumab	4	4+4	1	1	1	0 (sn)	0	°	°	1	1	1	8	1	60	0	5	3+	°
5047468	0	1970-11-16	2018-05-02	47.4904	1	0	0	0	Infero-interno	0	°	1	1	38	1	1	0	2	1	1	1	95	60	15	0/1+	°	Antraciclina	Taxani	EC	Paclitaxel	4	12	2	0	°	°	1	24	7	1	1	0	13	1	90	90	20	0/1+	°
1892526	1	1970-12-08	2017-06-05	46.5233	1	0	1	0	Supero-esterno	1	2016-11-15	0	0	70	1	0	1	3	2	1	0	60	1	38	0/1+	°	Antraciclina	Taxani	AC	Paclitaxel	4	12	2	0	°	°	1	20	5	1	1	1	45	1	70	10	5	0/1+	°
1722094	1	1971-01-16	2015-06-30	44.4822	1	0	0	1	Infero-centrale	1	2015-02-19	1	1	34	1	1	0	2	1	1	0	0	0	10	3+	°	Taxani	Trastuzumab	Docetaxel	Trastuzumab	4	7	1	0	°	°	1	19	9	1	1	0	6	0	0	0	30	3+	°
5125439	1	1971-02-12	2021-07-13	50.4493	1	0	1	0	Supero-esterno	1	2020-11-19	1	1	50	1	1	0	2	1	1	0	90	60	25	3+	°	Antraciclina	Taxani	AC	Docetaxel + Trastuzumab	4	4+4	2	1	6	0 (sn)	0	°	°	1	1	0	10	1	90	10	35	3+	°
1511203	1	1971-04-13	2012-07-23	41.3068	1	0	0	0	Supero-esterno	0	2011-12-16	1	1	51	1	1	1	3	2	1	0	50	60	20	0/1+	°	Antraciclina	Taxani	AC	Docetaxel	4	4	2	0	°	°	1	29	5	1	1	1	18	1	80	50	20	0/1+	°
1659800	1	1971-04-28	2014-07-10	43.2301	1	0	0	0	Supero-esterno	1	2014-03-20	0	0	51	1	0	1	3	2	1	0	0	0	60	0/1+	°	Antraciclina	°	AC	°	3	°	2	0	°	°	1	15	10	1	1	1	120	1	0	0	90	0/1+	°
5359865	0	1971-05-01	2021-06-11	50.1479	1	0	1	0	Interno-centrale	1	09/11/2020	1	1	25	0	0	0	2	1	1	0	85	75	8	2+	0	Antraciclina	Taxani	EC	Paclitaxel	4	12	2	1	1	1(sn)	1	12	0	1	1	0	12	1	90	70	10	2+	0
1712285	0	1971-05-16	2019-10-22	48.4685	1	0	1	1	Supero-esterno	1	2019-03-15	1	1	100	1	1	0	3	2	1	0	0	0	46	3+	°	Antraciclina	Taxani	EC	Docetaxel + Trastuzumab	4	4+4	1	1	3	0 (sn)	0	°	°	1	1	1	0	0	°	°	°	°	°
1736645	1	1971-08-27	2016-01-15	44.4164	1	0	0	1	Supero-esterno	1	2015-05-14	1	0	°	0	1	1	2	1	1	1	°	°	°	°	°	Antraciclina	Taxani	AC	Paclitaxel	4	12	1	0	°	°	1	17	12	1	1	0	17	1	90	90	12	0/1+	°
1851331	1	1971-09-21	2016-11-24	45.2082	1	0	0	0	Supero-centrale	1	2016-05-12	1	0	51	1	1	1	3	2	1	0	75	50	30	3+	°	Antraciclina	Taxani	AC	Docetaxel + Trastuzumab	4	4+4	1	1	1	Mi(sn)	1	11	1	1	1	1	11	1	85	0	5	3+	°
1426569	0	1971-09-25	2010-09-30	39.0411	0	0	0	0	Supero-centrale	1	2010-01-15	0	0	20	0	0	1	1c	1	1	0	60	40	40	3+	°	Antraciclina	Taxani	FEC	Paclitaxel + Trastuzumab	4	12+12	1	0	°	°	1	11	4	1	1	0	25	1	60	50	5	2+	1
1741925	1	1972-01-29	2016-01-26	44.0219	1	0	0	0	Supero-centrale	1	2015-05-26	0	1	80	1	1	1	3	2	1	0	0	0	40	3+	°	Antraciclina	Taxani	AC	Docetaxel + Trastuzumab	4	4+4	2	1	3	0 (sn)	0	°	°	1	1	0	0	0	°	°	°	°	°
1858177	1	1972-03-12	2017-11-21	45.726	1	0	0	1	Diffuso	1	2016-12-16	0	1	°	1	1	1	4	2	1	1	70	50	70	0/1+	°	Taxani	°	Docetaxel	°	8	°	2	0	°	°	1	9	0	1	1	0	4	0	95	40	2	0/1+	°
5067103	1	1972-03-18	2018-07-10	46.3425	1	0	1	1	Supero-esterno	1	2018-02-23	0	1	18	0	1	1	1c	1	1	0	0	0	12	3+	°	Antraciclina	Taxani	AC	Paclitaxel + Trastuzumab	4	12+12	1	1	1	0 (sn)	0	°	°	1	1	1	4	0	30	0	15	3+	°
1563463	0	1972-04-22	2013-03-01	40.8849	1	0	0	0	Regione areolare	0	2012-12-01	0	0	°	0	1	0	2	1	1	0	90	90	50	3+	°	Taxani	Trastuzumab	Paclitaxel	Trastuzumab	12	12	2	0	°	°	1	33	4	1	1	1	37	1	95	50	5	3+	°
1380769	1	1972-05-26	2016-05-03	43.9671	1	0	0	1	Supero-esterno	1	2015-10-12	0	0	25	0	1	1	2	1	1	0	60	60	55	3+	°	Antraciclina	Taxani	EC	Paclitaxel + Trastuzumab	4	12+12	2	0	°	°	1	14	0	1	1	1	25	1	70	0	16	2+	1
1327	1	1972-06-09	2019-05-07	46.9397	1	0	0	1	Supero-esterno	1	2018-10-09	0	0	33	1	1	1	2	1	1	0	0	0	45	3+	°	Antraciclina	Taxani	AC	Docetaxel + Trastuzumab	4	4+4	1	1	1	0 (sn)	0	°	°	1	1	0	0	0	°	°	°	°	°
5143333	0	1972-07-06	2019-10-30	47.3479	1	0	1	1	Supero-esterno	1	2019-04-24	0	1	21	0	1	0	2	1	1	0	70	20	15	3+	°	Antraciclina	Taxani	AC	Docetaxel + Trastuzumab	4	4+4	1	1	1	0 (sn)	0	°	°	1	1	0	0	0	°	°	°	°	°
1807023	1	1972-07-07	2017-01-20	44.5699	1	0	0	1	Supero-interno	0	2016-02-12	0	1	40	1	1	0	2	1	1	1	90	90	25	0/1+	°	Antraciclina	Taxani	AC	Docetaxel	6	4	2	0	°	°	1	28	20	1	1	0	38	1	75	15	15	2+	0
5011723	1	1972-07-14	2017-12-11	45.4411	1	0	0	1	Supero-centrale	1	2017-05-11	0	0	40	1	1	1	2	1	1	0	80	0	25	3+	°	Antraciclina	Taxani	AC	Docetaxel + Trastuzumab	4	4+4	1	0	°	°	1	16	0	1	1	0	9	1	80	0	5	3+	°
1833924	0	1972-09-30	2016-09-09	43.9726	1	0	1	1	Supero-esterno	1	2016-03-03	0	1	22	0	0	0	2	1	1	0	85	15	30	3+	°	Antraciclina	Taxani	AC	Paclitaxel + Trastuzumab	4	12+12	2	0	°	°	1	17	4	1	1	1	18	1	80	15	12	2+	0
5224593	0	1972-10-24	2020-02-14	47.3397	1	0	0	0	Supero-esterno	1	2019-06-15	1	1	40	1	0	1	2	1	1	0	0	0	80	0/1+	°	Antraciclina	Taxani	EC	Paclitaxel	4	12	2	1	2	1(sn)	1	7	2	1	1	1	18	1	0	0	12	0/1+	°
1809876	1	1972-10-29	2016-05-25	43.6	1	0	0	0	Esterno-centrale	1	2016-01-21	0	0	°	0	1	1	2	1	1	0	30	0	80	0/1+	°	°	°	°	°	°	°	2	0	°	°	1	21	4	1	1	1	22	1	20	0	10	0/1+	°
211645	1	1972-11-25	2020-02-27	47.2877	1	0	0	1	Supero-esterno	0	2019-07-19	1	0	°	0	1	1	2	1	1	0	0	0	80	0/1+	°	Antraciclina	Taxani	AC	Paclitaxel	4	12	1	1	1	1(sn)	1	22	7	1	1	0	7	1	0	0	80	0/1+	°
5212981	0	1972-12-20	2020-06-26	47.5479	1	0	0	1	Infero-esterno	1	15/12/2019	1	1	20	0	0	0	1c	1	1	0	80	50	10	2+	1	Antraciclina	Taxani	EC	Paclitaxel + Trastuzumab	4	12+12	2	1	3	0 (sn)	0	°	°	0	0	0	12	1	90	0	12	2+	1
1559612	1	1973-01-17	2012-09-20	39.7014	0	0	0	0	Supero-esterno	1	2012-03-15	1	0	°	0	1	0	1c	1	1	0	0	0	75	3+	°	Antraciclina	Taxani	AC	Docetaxel + Trastuzumab	4	4+4	1	0	°	°	1	16	1	1	1	0	0	0	°	°	°	°	°
5023539	1	1973-01-28	2018-02-08	45.0603	1	0	0	0	Supero-esterno	1	2017-07-04	0	0	18	0	1	1	1c	1	1	0	90	5	25	2+	1	Antraciclina	Taxani	AC	Docetaxel + Trastuzumab	4	4+4	2	0	°	°	1	12	2	1	1	1	2	0	90	2	25	2+	1
1479449	1	1973-02-09	2019-09-10	46.6137	1	0	0	0	Regione areolare	1	2018-01-04	1	0	12	0	1	1	1c	1	1	0	90	85	55	0/1+	°	Antraciclina	Taxani	AC	Docetaxel	4	4	1	1	2	0 (sn)	0	°	°	1	1	0	0	0	°	°	°	°	°
1844794	0	1973-03-16	2017-01-26	43.8959	1	0	0	0	Supero-esterno	1	2016-07-07	1	1	55	1	1	0	3	2	1	0	40	0	40	3+	°	Antraciclina	Taxani	AC	Paclitaxel + Trastuzumab	4	12+12	1	1	3	0 (sn)	0	°	°	1	1	0	20	1	90	40	25	3+	°
512894	1	1973-04-04	2019-05-17	46.1479	1	0	0	0	Infero-esterno	1	2018-09-13	1	0	21	0	0	1	2	1	1	0	40	0	20	3+	°	Antraciclina	Taxani	AC	Paclitaxel + Trastuzumab	4	12+12	1	1	1	0 (sn)	0	°	°	1	1	0	0	0	°	°	°	°	°
5060254	1	1973-04-15	2018-10-24	45.5562	1	0	0	1	Supero-esterno	0	2018-01-25	0	1	59	1	1	0	3	2	1	0	0	0	80	0/1+	°	Antraciclina	Taxani	AC	Paclitaxel	4	12	2	0	°	°	1	14	0	1	1	0	0	0	°	°	°	°	°
5029231	0	1973-06-08	2018-01-10	44.6219	1	0	0	1	Prolungamento ascellare	0	2017-08-15	0	0	°	0	1	1	2	1	1	0	0	0	32	3+	°	Taxani	Trastuzumab	Paclitaxel	Trastuzumab	12	12	2	0	°	°	1	16	10	1	1	0	15	1	80	40	10	0/1+	°
5074360	0	1973-06-24	2018-05-09	44.9041	1	0	0	1	Supero-esterno	1	2017-10-04	1	1	21	0	0	1	2	1	1	0	0	0	40	0/1+	°	Antraciclina	Taxani	AC	Paclitaxel	4	12	1	1	3	0 (sn)	0	°	°	1	1	0	0	0	°	°	°	°	°
5188079	1	1973-06-27	2020-04-21	46.8493	1	0	0	1	Prolungamento ascellare	1	2019-09-25	1	1	15	0	1	1	1c	1	1	0	0	0	65	3+	°	Antraciclina	Taxani	AC	Paclitaxel + Trastuzumab	4	12+12	1	1	1	Mi(sn)	0	°	°	1	1	0	0	0	°	°	°	°	°
1596288	0	1973-07-10	2015-06-19	41.9699	1	0	0	1	Esterno-centrale	1	2014-12-10	0	0	°	1	1	1	4	2	1	0	80	30	50	0/1+	°	Antraciclina	Taxani	AC	Docetaxel	4	4	2	0	°	°	1	14	2	1	1	1	100	1	90	20	5	0/1+	°
5048500	1	1973-12-11	2018-03-08	44.2685	1	0	0	0	Supero-interno	0	2017-08-15	1	0	°	0	1	1	2	1	1	0	90	65	38	0/1+	°	Antraciclina	°	AC	°	4	°	2	0	°	°	1	19	10	1	1	0	9	1	70	0	10	0/1+	°
5166406	0	1974-01-02	2019-08-08	45.6274	1	0	0	0	Interno-centrale	0	2019-07-17	1	0	45	1	0	0	2	1	1	1	90	75	25	0/1+	°	Antraciclina	°	AC	°	4	°	2	0	°	°	1	9	2	1	1	1	23	1	85	75	35	2+	0
1694678	0	1974-04-10	2014-10-03	40.5096	1	0	0	0	Supero-interno	1	2014-01-16	0	0	°	1	0	1	4	2	1	0	0	0	67	3+	°	Antraciclina	Taxani	FEC	Paclitaxel + Trastuzumab	3	12+12	2	0	°	°	1	25	0	1	1	0	15	1	0	0	15	3+	°
1415889	1	1974-06-29	2017-04-26	42.8548	1	0	0	1	Infero-esterno	0	2015-01-30	0	0	°	0	1	1	2	1	1	1	90	65	20	2+	0	Antraciclina	°	AC	°	6	°	2	0	°	°	1	19	12	1	1	1	42	1	70	70	20	0/1+	°
5053852	1	1974-07-19	2018-07-24	44.0438	1	0	0	1	Esterno-centrale	1	2017-12-15	1	0	°	0	1	1	2	1	1	0	90	30	30	0/1+	°	Antraciclina	Taxani	AC	Paclitaxel	4	12	2	1	1	0 (sn)	0	°	°	1	1	0	13	1	95	0	10	0/1+	°
5252909	1	1974-09-18	2021-03-02	46.4849	1	0	0	0	Ascella	1	13/07/2020	1	1	27	0	1	1	2	1	1	0	2	2	70	0/1+	°	Antraciclina	Taxani	AC	Paclitaxel	4	12	1	1	1	1(sn)	1	16	0	1	1	0	14	1	0	0	80	0/1+	°
5114369	0	1974-09-28	2018-12-14	44.2411	1	0	0	0	Esterno-centrale	0	2018-05-15	0	1	37	1	0	0	2	1	1	0	80	80	50	0/1+	°	Antraciclina	Taxani	EC	Paclitaxel	4	12	2	1	1	0 (sn)	0	°	°	1	1	0	0	0	°	°	°	°	°
1860043	0	1974-11-27	2017-06-06	42.5534	1	0	0	0	Supero-esterno	0	2016-12-21	0	0	45	1	1	1	2	1	1	1	90	90	10	0/1+	°	Antraciclina	Taxani	AC	Paclitaxel	4	12	2	0	°	°	1	9	2	1	1	1	42	1	80	90	5	0/1+	°
5279302	1	1974-11-30	2021-04-20	46.4192	1	0	0	0	Supero-centrale	1	03/09/2020	1	1	22	0	1	1	2	1	1	0	98	98	80	0/1+	°	Antraciclina	Taxani	AC	Docetaxel	4	4	1	1	3	0 (sn)	0	°	°	1	1	0	0	0	°	°	°	°	°
1729132	1	1974-12-09	2015-11-06	40.937	1	0	0	1	Supero-centrale	1	2016-03-24	0	0	51	1	1	1	3	2	1	0	0	0	70	0/1+	°	Antraciclina	Taxani	AC	Paclitaxel	4	12	2	0	°	°	1	10	0	1	1	0	0	0	°	°	°	°	°
19729132	1	1974-12-09	2015-11-06	40.937	1	0	0	1	Supero-centrale	1	2016-03-24	0	0	51	1	1	1	3	2	1	0	0	0	70	0/1+	°	Antraciclina	Taxani	AC	Paclitaxel	4	12	2	0	°	°	1	10	0	1	1	0	0	0	°	°	°	°	°
121729132	1	1974-12-09	2015-11-06	40.937	1	0	0	1	Supero-centrale	1	2016-03-24	0	0	51	1	1	1	3	2	1	0	0	0	70	0/1+	°	Antraciclina	Taxani	AC	Paclitaxel	4	12	2	0	°	°	1	10	0	1	1	0	0	0	°	°	°	°	°
72254	1	1974-12-12	2015-07-27	40.6493	1	0	0	0	Esterno-centrale	1	2014-11-26	0	1	23	0	1	0	2	1	1	0	90	40	10	0/1+	°	Antraciclina	Taxani	AC	Docetaxel	4	4	2	0	°	°	1	9	0	1	1	0	15	1	90	0	25	0/1+	°
5022815	0	1974-12-14	2017-12-15	43.0329	1	0	0	0	Supero-centrale	1	2017-06-15	0	1	19	0	0	1	1c	1	1	0	90	90	°	2+	0	Antraciclina	Taxani	AC	Paclitaxel	4	12	1	1	1	Mi(sn)	1	10	0	1	1	0	14	1	80	20	13	0/1+	°
5159790	0	1974-12-21	2019-10-02	44.811	1	0	0	1	Supero-esterno	1	2019-05-07	1	1	26	0	1	1	2	1	1	0	90	20	80	0/1+	°	Antraciclina	°	AC	°	4	°	2	1	1	1(sn)	1	6	0	1	1	1	15	1	95	0	12	2+	1
1725624	1	1974-12-26	2015-11-03	40.8822	1	0	0	1	Regione areolare	1	2015-03-06	0	0	27	0	1	1	4	2	1	0	80	5	15	3+	°	Antraciclina	Taxani	AC	Paclitaxel	4	12	2	1	1	0 (sn)	0	°	°	1	1	0	0	0	°	°	°	°	°
5097202	1	1975-02-06	2019-02-13	44.0493	1	0	0	0	Diffuso	1	2018-06-27	0	1	98	1	0	1	3	2	1	0	0	0	60	3+	°	Antraciclina	Taxani	AC	Paclitaxel + Trastuzumab	4	12+12	2	1	3	0 (sn)	0	°	°	1	1	0	0	0	°	°	°	°	°
5308845	1	1975-04-16	2020-12-29	45.737	1	0	1	0	Supero-esterno	1	15/02/2020	1	0	69	1	1	0	4	2	1	0	99	90	55	0/1+	°	Antraciclina	Taxani	AC	Paclitaxel	4	12	2	1	1	1(sn)	1	11	2	1	1	1	26	1	90	25	10	0/1+	°
5191926	1	1975-04-29	2020-05-08	45.0575	1	0	0	0	Supero-interno	1	06/09/2019	0	0	22	0	1	1	2	1	1	0	1	1	20	0/1+	°	Antraciclina	Taxani	AC	Paclitaxel	4	11	1	1	1	1(sn)	1	8	0	1	1	0	0	0	°	°	°	°	°
5217440	1	1975-05-15	2020-08-19	45.2959	1	0	0	0	Esterno-centrale	1	24/12/2019	0	1	40	1	1	0	2	1	1	0	30	0	85	0/1+	°	Antraciclina	Taxani	AC	Paclitaxel	4	12	1	1	2	0 (sn)	0	°	°	1	1	0	0	0	°	°	°	°	°
1085227	1	1975-06-23	2019-03-01	43.7178	1	0	0	0	Supero-esterno	1	2018-07-05	1	1	23	0	1	0	2	1	1	0	0	0	35	0/1+	°	Antraciclina	Taxani	AC	Paclitaxel	4	12	2	1	1	Mi(sn)	0	°	°	1	1	0	0	0	°	°	°	°	°
1878563	1	1975-06-30	2017-03-09	41.7205	1	0	0	0	Supero-esterno	1	2016-09-27	0	1	29	0	1	0	2	1	1	0	0	0	65	0/1+	°	Antraciclina	Taxani	AC	Docetaxel	4	4+4	1	1	2	0 (sn)	0	°	°	1	1	0	0	0	°	°	°	°	°
5325228	0	1975-09-13	2021-02-18	45.4658	1	0	0	1	Esterno-centrale	1	06/07/2020	1	0	30	0	1	0	2	1	1	0	95	60	12	0/1+	°	Antraciclina	Taxani	EC	Paclitaxel	4	12	2	1	1	1(sn)	1	10	0	1	1	1	24	1	90	80	5	0/1+	°
1577399	0	1975-10-28	2016-09-28	40.9479	1	0	0	1	Supero-centrale	0	2016-02-16	0	0	°	0	1	1	1c	1	1	0	0	0	60	0/1+	°	Antraciclina	Taxani	AC	Paclitaxel	4	12	2	1	2	0 (sn)	0	°	°	1	1	0	0	0	°	°	°	°	°
1391761	1	1976-01-09	2015-07-21	39.5562	0	0	0	0	Supero-esterno	0	2017-11-28	0	0	11	0	1	1	1c	1	1	0	0	0	35	0/1+	°	Antraciclina	Taxani	AC	Docetaxel	4	4	1	0	°	°	1	12	0	1	1	0	0	0	°	°	°	°	°
19391761	1	1976-01-09	2015-07-21	39.5562	0	0	0	0	Supero-esterno	0	2017-11-28	0	0	11	0	1	1	1c	1	1	0	0	0	35	0/1+	°	Antraciclina	Taxani	AC	Docetaxel	4	4	1	0	°	°	1	12	0	1	1	0	0	0	°	°	°	°	°
121391761	1	1976-01-09	2015-07-21	39.5562	0	0	0	0	Supero-esterno	0	2017-11-28	0	0	11	0	1	1	1c	1	1	0	0	0	35	0/1+	°	Antraciclina	Taxani	AC	Docetaxel	4	4	1	0	°	°	1	12	0	1	1	0	0	0	°	°	°	°	°
1836019	1	1976-04-13	2017-04-19	41.0438	1	0	0	1	Supero-esterno	0	2016-09-14	0	0	°	0	1	1	2	1	1	0	90	90	10	0/1+	°	Antraciclina	Taxani	AC	Docetaxel	4	4	1	1	3	1(sn)	1	26	26	0	0	0	25	1	80	80	10	0/1+	°
5225649	1	1976-07-03	2021-08-27	45.1808	1	0	1	1	Supero-esterno	1	16/10/2020	0	1	40	1	1	1	2	1	1	0	0	0	60	0/1+	°	Antraciclina	Taxani	AC	Paclitaxel	4	12	2	1	3	0 (sn)	0	°	°	1	1	0	°	1	°	°	°	°	0
5023413	0	1976-08-12	2018-05-04	41.7534	1	0	0	1	Supero-esterno	1	°	0	1	°	0	0	0	2	1	1	1	80	5	70	2+	0	Antraciclina	Taxani	AC	Paclitaxel	4	12	2	0	°	°	1	20	5	1	1	0	26	1	80	0	35	2+	0
1996787	0	1976-09-17	2020-03-10	43.5068	1	0	0	0	Interno-centrale	1	2019-07-15	1	1	37	1	1	0	2	1	1	0	0	0	30	2+	1	Antraciclina	Taxani	EC	Paclitaxel + Trastuzumab	4	12+12	1	1	4	0 (sn)	0	°	°	1	1	0	0	0	°	°	°	°	°
5053548	0	1977-01-07	2018-08-02	41.5945	1	0	0	1	Supero-esterno	1	2017-12-15	1	0	30	0	0	1	2	1	1	0	99	80	15	0/1+	°	Antraciclina	Taxani	AC	Docetaxel	4	4	1	1	1	1(sn)	1	12	0	0	0	0	12	1	90	0	6	0/1+	°
5020081	1	1977-01-08	2018-01-16	41.0493	1	0	0	0	Supero-esterno	1	2018-06-22	1	1	23	0	1	1	2	1	1	0	0	0	15	3+	°	Antraciclina	Taxani	AC	Docetaxel + Trastuzumab	4	4+4	2	1	1	0 (sn)	0	°	°	1	1	0	0	0	°	°	°	°	°
1686661	0	1977-01-21	2014-08-13	37.5836	0	0	0	0	Diffuso	0	2014-03-15	0	0	52	1	1	0	4	2	1	1	0	0	°	0/1+	°	Antraciclina + Taxani	°	AT	°	6	°	2	0	°	°	1	31	31	1	1	1	250	1	0	0	70	0/1+	°
5219509	0	1977-03-05	2020-09-22	43.5808	1	0	0	0	Supero-esterno	1	04/02/2020	1	1	40	1	1	0	2	1	1	1	90	35	25	2+	0	Antraciclina	Taxani	AC	Paclitaxel	4	12	2	1	1	0 (sn)	0	°	°	2	2	0	10	1	75	70	5	0/1+	°
5078147	0	1977-09-23	2018-11-29	41.211	1	0	0	1	Supero-esterno	1	2018-04-24	0	1	40	1	1	0	2	1	1	0	0	0	30	0/1+	°	Antraciclina	Taxani	AC	Paclitaxel	4	12+12	1	1	3	0 (sn)	0	°	°	1	1	0	11	1	70	40	10	0/1+	°
5118161	0	1977-10-28	2018-11-13	41.0712	1	0	1	1	Supero-esterno	1	2018-04-15	1	1	60	1	0	0	3	2	1	0	0	0	90	0/1+	°	Antraciclina	Taxani	AC	Docetaxel	4	2	1	1	1	0 (sn)	0	°	°	1	1	0	0	0	°	°	°	°	°
1864763	1	1977-11-05	2017-08-02	39.7671	0	0	0	0	Supero-esterno	1	2016-12-22	0	1	51	1	1	1	3	2	1	0	0	0	78	0/1+	°	Antraciclina	Taxani	AC	Paclitaxel	4	12	1	1	1	0 (sn)	0	°	°	1	1	0	18	1	0	0	60	0/1+	°
5132247	1	1977-11-25	2019-08-27	41.7808	1	0	0	0	Supero-centrale	1	2018-12-31	1	1	22	0	1	1	2	1	1	0	0	0	70	0/1+	°	Antraciclina	Taxani	AC	Paclitaxel	3	11	2	1	3	1(sn)	1	13	0	1	1	0	0	0	°	°	°	°	°
5451550	0	1978-03-15	2021-11-11	43.6904	1	0	0	0	Supero-esterno	1	2021-03-22	1	1	20	0	1	1	1c	1	1	0	0	0	°	0/1+	°	Antraciclina	Taxani	AC	Paclitaxel	4	6	1	1	5	0 (sn)	0	°	°	1	1	0	°	1	°	°	°	°	°
1376641	1	1978-04-05	2019-01-31	40.8521	1	0	0	1	Supero-esterno	0	2019-05-16	1	1	21	0	1	0	2	1	1	0	95	90	40	2+	1	Antraciclina	Taxani	AC	Docetaxel + Trastuzumab	4	4+4	2	1	2	1(sn)	1	18	1	1	1	0	7	1	80	15	10	3+	°
1391237	1	1978-06-29	2016-05-17	37.9096	0	0	0	1	Esterno-centrale	0	2015-10-09	0	0	51	1	1	1	3	2	1	0	30	0	30	3+	°	Antraciclina	Taxani	AC	Docetaxel + Trastuzumab	4	4+4	2	0	°	°	1	20	3	1	1	1	35	1	0	0	40	3+	°
5159350	1	1978-07-27	2020-01-22	41.5178	1	0	0	1	Supero-esterno	1	2019-04-30	0	1	30	0	1	0	2	1	1	0	0	0	45	0/1+	°	Antraciclina	Taxani	AC	Paclitaxel	4	12	2	1	1	0 (sn)	0	°	°	1	1	0	0	0	°	°	°	°	°
1951477	0	1979-01-25	2019-01-11	39.989	1	0	0	0	Esterno-centrale	1	2018-06-29	1	1	28	0	1	1	2	1	1	0	80	50	60	2+	0	Antraciclina	Taxani	EC	Paclitaxel	4	12	1	0	°	°	1	49	4	1	1	1	21	1	80	20	50	0/1+	°
1703815	0	1979-02-07	2014-11-21	35.811	0	0	0	1	Regione areolare	1	2014-05-15	0	1	40	1	1	1	2	1	1	1	82	43	90	0/1+	°	Antraciclina	Taxani	AC	Paclitaxel	4	12	2	0	°	°	1	13	7	1	1	0	12	1	80	70	5	0/1+	°
5133468	1	1979-05-07	2019-08-29	40.3397	1	0	0	1	Infero-centrale	0	2019-01-15	0	0	°	0	1	0	2	1	1	0	70	40	25	3+	°	Antraciclina	Taxani	AC	Docetaxel + Trastuzumab	4	4+4	2	1	2	0 (sn)	0	°	°	1	1	0	12	1	70	0	5	0/1+	°
1693528	0	1979-09-15	2015-04-17	35.611	0	0	0	0	Supero-centrale	1	2014-09-23	0	0	31	1	1	0	2	1	1	0	80	80	40	3+	°	Antraciclina	Taxani	AC	Docetaxel + Trastuzumab	4	4+4	1	1	3	Mi(sn)	0	°	°	1	1	0	12	1	85	0	10	3+	°
5107095	1	1979-10-12	2019-05-07	39.5945	0	0	0	0	Infero-esterno	1	2018-08-03	1	0	35	1	1	1	2	1	1	0	95	80	40	2+	1	Antraciclina	Taxani	AC	Docetaxel + Trastuzumab	4	4+4	1	1	1	0 (sn)	0	°	°	1	1	0	8	1	90	85	12	2+	1
1844251	1	1979-10-20	2019-12-12	40.1726	1	0	0	1	Esterno-centrale	1	2019-05-02	1	1	36	1	1	1	2	1	1	0	65	35	70	3+	°	Antraciclina	Taxani	AC	Paclitaxel + Trastuzumab	4	12+12	1	0	°	°	1	14	0	1	1	1	3	0	65	0	25	3+	°
5254757	0	1979-11-03	2021-02-09	41.2986	1	0	0	1	Supero-esterno	1	13/07/2020	0	1	35	1	1	1	2	1	1	0	80	80	35	3+	°	Antraciclina	Taxani	AC	Docetaxel + Trastuzumab	4	4+4	1	1	2	0 (sn)	0	°	°	1	1	0	11	1	60	20	10	3+	°
1855589	0	1979-12-15	2016-12-16	37.0301	0	0	0	1	Esterno-centrale	1	2016-05-18	0	1	30	0	0	1	2	1	1	0	95	95	40	2+	0	Antraciclina	Taxani	AC	Paclitaxel	4	12	2	1	2	1(sn)	1	21	6	1	1	1	12	1	90	1	10	2+	0
1861256	0	1980-01-11	2017-08-07	37.5973	0	0	0	1	Esterno-centrale	1	2016-12-30	1	1	40	1	1	1	2	1	1	0	90	70	50	0/1+	°	Antraciclina	Taxani	AC	Docetaxel	4	4	2	1	4	Mi(sn)	1	9	1	1	1	0	0	0	°	°	°	°	°
5123836	0	1980-01-29	2019-07-04	39.4548	0	0	0	1	Supero-esterno	1	2018-10-22	1	1	56	1	1	0	3	2	1	0	0	0	60	0/1+	°	Antraciclina	Taxani	AC	Paclitaxel	4	12	2	0	°	°	1	12	1	1	1	0	19	1	0	0	35	0/1+	°
5356256	1	1980-02-03	2021-11-16	41.8137	1	0	0	1	Supero-esterno	1	2021-04-26	1	0	50	1	1	1	2	1	1	0	90	90	60	3+	°	Antraciclina	Taxani	AC	Paclitaxel + Trastuzumab	4	12+12	2	1	3	0 (sn)	0	°	°	1	1	0	8	1	80	1	10	3+	°
5080494	1	1980-05-20	2018-12-11	38.5863	0	0	0	0	Supero-esterno	1	2018-04-04	1	1	38	1	1	1	2	1	1	0	10	0	60	0/1+	°	Antraciclina	Taxani	AC	Paclitaxel	4	12	1	1	1	0 (sn)	0	°	°	1	1	0	18	1	0	0	70	0/1+	°
5019338	1	1980-12-14	2017-06-30	36.5671	0	0	0	0	Interno-centrale	0	2017-01-15	0	1	38	1	0	1	2	1	1	0	2	0	75	2+	0	Antraciclina	Taxani	EC	Paclitaxel	4	2	1	1	1	0 (sn)	0	°	°	1	1	0	37	1	0	0	80	0/1+	°
76454	1	1981-02-12	2020-05-21	39.2959	0	0	0	1	Infero-centrale	1	09/10/2019	0	1	50	1	1	1	2	1	1	0	0	0	25	3+	°	Antraciclina	Taxani	AC	Docetaxel + Trastuzumab	4	4+4	1	1	3	0 (sn)	0	°	°	1	1	0	15	1	0	0	6	2+	1
1640401	1	1981-05-22	2020-08-07	39.2384	0	0	0	1	Supero-centrale	1	20/12/2019	1	1	100	1	1	1	3	2	1	0	70	70	25	3+	°	Antraciclina	Taxani	AC	Docetaxel + Trastuzumab	4	4+4	2	1	2	0 (sn)	0	°	°	1	1	0	0	0	°	°	°	°	°
1373188	0	1981-07-08	2010-03-19	28.7151	0	0	0	0	Supero-esterno	0	2009-11-17	0	0	30	0	0	1	2	1	1	0	10	4	60	2+	0	Antraciclina	Taxani	FEC	Docetaxel	3	3	1	1	1	0 (sn)	0	°	°	1	1	0	0	0	°	°	°	°	°
630360	1	1981-08-18	2021-08-23	40.0411	1	0	0	0	Esterno-centrale	1	08/01/2021	1	1	30	0	1	1	2	1	1	0	0	0	30	3+	°	Antraciclina	Taxani	AC	Docetaxel + Trastuzumab	4	4+4	1	1	2	0 (sn)	0	°	°	1	1	1	3	0	0	0	20	3+	°
629186	0	1982-03-12	2018-12-14	36.7836	0	0	0	0	Supero-esterno	1	2018-04-15	0	0	40	1	0	1	2	1	1	0	90	70	30	0/1+	°	Antraciclina	Taxani	EC	Paclitaxel	4	12	2	1	1	0 (sn)	0	°	°	1	1	0	3	0	65	0	3	0/1+	°
1898141	0	1982-07-01	2020-11-10	38.389	0	0	0	0	Supero-esterno	0	12/03/2020	0	0	°	0	1	1	1c	1	1	0	0	0	70	0/1+	°	Antraciclina	Taxani	AC	Paclitaxel	4	12	1	1	2	0 (sn)	0	°	°	1	1	0	2	0	0	0	2	0/1+	°
5047215	1	1982-07-17	2018-07-17	36.0247	0	0	0	0	Infero-esterno	0	2017-11-28	1	1	28	0	1	0	2	1	1	0	85	30	40	3+	°	Antraciclina	Taxani	AC	Docetaxel + Trastuzumab	4	4+4	2	1	1	0 (sn)	0	°	°	1	1	0	9	1	50	20	10	3+	°
1630635	1	1983-01-28	2014-05-20	31.3288	0	0	0	0	Infero-esterno	1	2013-08-15	0	1	80	1	0	1	3	2	1	0	100	100	17	3+	°	Antraciclina	Taxani	AC	Docetaxel + Trastuzumab	4	4+4	2	0	°	°	1	13	6	1	1	1	17	1	90	50	10	2+	1
1849840	1	1983-03-14	2017-08-08	34.4274	0	0	0	0	Supero-esterno	0	2016-11-15	0	1	°	0	1	1	2	1	1	0	0	0	35	0/1+	°	Antraciclina	Taxani	AC	Paclitaxel	4	12	1	1	2	1(sn)	1	20	1	1	1	0	14	1	0	0	30	0/1+	°
1864328	0	1983-06-04	2017-02-23	33.7479	0	0	0	0	Infero-esterno	1	2016-05-16	0	1	35	1	0	0	2	1	1	0	60	0	60	0/1+	°	Antraciclina	Taxani	EC	Docetaxel	4	4	2	0	°	°	1	11	8	1	1	0	6	0	90	5	10	0/1+	°
5038851	1	1983-10-15	2018-05-25	34.6329	0	0	0	1	Supero-esterno	1	2017-10-05	0	0	53	1	1	0	3	2	1	0	85	95	25	3+	°	Antraciclina	Taxani	AC	Docetaxel + Trastuzumab	4	4+4	1	1	2	0 (sn)	0	°	°	1	1	0	0	0	°	°	°	°	°
1448726	1	1984-12-12	2016-08-25	31.7233	0	0	0	1	Esterno-centrale	1	2016-01-22	0	0	32	1	1	1	2	1	1	0	90	15	40	0/1+	°	Antraciclina	Taxani	AC	Docetaxel	4	4	2	0	°	°	1	15	4	1	1	0	6	0	90	10	5	0/1+	°
1903026	1	1986-06-09	2019-02-27	32.7425	0	0	0	1	Esterno-centrale	0	2019-06-21	0	0	38	1	1	0	2	1	1	1	0	40	35	0/1+	°	Antraciclina	Taxani	AC	Paclitaxel	4	12	2	0	°	°	1	15	0	1	1	0	0	0	°	°	°	°	°
5110896	1	1987-02-08	2019-04-10	32.189	0	0	0	0	Supero-esterno	0	2018-09-24	0	0	21	0	1	0	2	1	1	0	90	70	40	0/1+	°	Antraciclina	Taxani	AC	Docetaxel	4	4	1	1	2	1(sn)	1	27	2	1	1	0	6	0	80	0	5	0/1+	°
1641158	1	1987-07-15	2017-07-20	30.0356	0	0	0	0	Supero-esterno	0	2016-09-30	1	1	20	0	1	1	1c	1	1	0	95	70	40	0/1+	°	Antraciclina	Taxani	AC	Docetaxel	4	4	2	1	1	0 (sn)	0	°	°	1	1	1	49	1	90	10	10	0/1+	°
5233487	1	1987-12-05	2020-10-13	32.8795	0	0	0	0	Supero-esterno	1	21/02/2020	1	1	°	0	1	1	1c	1	1	0	90	80	35	0/1+	°	Antraciclina	Taxani	AC	Docetaxel + Trastuzumab	4	4+4	1	1	1	1(sn)	1	11	1	1	1	1	25	1	90	10	5	3+	°
5047405	1	1988-02-24	2018-06-28	30.3616	0	0	0	0	Infero-esterno	0	2017-12-22	0	1	42	1	1	1	2	1	1	1	0	0	80	0/1+	°	Antraciclina	Taxani	AC	Paclitaxel	4	12	2	0	°	°	1	14	1	1	1	0	55	1	0	0	90	0/1+	°
1699918	0	1988-04-19	2014-10-28	26.5425	0	0	0	0	Supero-esterno	0	2014-04-16	0	1	45	1	0	1	2	1	1	0	0	0	70	0/1+	°	Antraciclina	Taxani	FEC	Docetaxel	3	3	2	0	°	°	1	20	0	1	1	0	18	1	0	0	50	0/1+	°
5207576	1	1988-12-03	2020-08-04	31.6904	0	0	0	0	Infero-interno	1	31/10/2019	1	1	16	0	1	1	1c	1	1	1	0	0	35	0/1+	°	Antraciclina	Taxani	AC	Paclitaxel	4	10	2	1	2	0 (sn)	0	°	°	1	1	0	0	0	°	°	°	°	°
5132283	0	1989-05-31	2019-01-31	29.6904	0	0	0	0	Supero-esterno	1	2018-11-15	1	0	°	0	1	1	2	1	1	0	0	0	80	0/1+	°	Antraciclina	°	FEC	°	3	°	2	1	1	0 (sn)	0	°	°	1	1	0	17	1	0	0	75	2+	0
2010591	0	1991-03-14	2020-10-23	29.6329	0	0	0	0	Supero-esterno	0	15/04/2020	0	1	26	0	1	0	2	1	1	0	95	95	11	2+	0	Antraciclina	Taxani	EC	Paclitaxel	4	12	2	1	3	1(sn)	1	12	0	1	1	0	25	1	90	30	10	0/1+	°
5224987	1	1991-03-24	2021-04-08	30.063	0	0	0	0	Supero-esterno	0	24/01/2020	1	1	15	0	1	1	1c	1	1	1	90	1	10	2+	0	Inibitore cicline	°	Ribociclib	°	°	°	1	1	2	Mi(sn)	0	°	°	1	1	0	0	0	°	°	°	°	°
1852155	0	1997-06-02	2017-07-04	20.1014	0	0	0	1	Diffuso	0	2016-11-18	0	0	°	1	1	0	4	2	1	0	70	0	75	0/1+	°	Antraciclina	Taxani	AC	Docetaxel	4	4	2	0	°	°	1	30	15	1	1	0	11	1	90	0	5	0/1+	°
93433	1	1942-12-21	2018-03-20	75.2959	1	1	1	0	Supero-interno	1	2018-07-31	0	0	30	0	1	1	2	1	0	0	0	0	80	0/1+	°	Antraciclina	Taxani	EC	Paclitaxel	4	12	1	1	1	0 (sn)	0	°	°	1	1	0	27	1	0	0	80	0/1+	°
148818	1	1975-09-19	2014-11-25	39.211	0	0	1	0	Supero-esterno	1	2014-05-15	0	0	25	0	0	1	2	1	0	0	98	98	22	2+	0	Antraciclina	Taxani	AC	Docetaxel	4	3	1	1	2	1(sn)	1	18	2	1	1	1	26	1	90	40	10	0/1+	°
160338	1	1967-07-28	2012-05-17	44.8356	1	0	0	0	Infero-centrale	1	2011-10-19	0	0	80	1	0	1	3	2	0	0	0	0	60	0/1+	°	Antraciclina	Taxani	FEC	Paclitaxel	4	12	2	1	1	0 (sn)	0	°	°	1	1	1	8	1	0	0	10	0/1+	°
295807	1	1972-04-06	2018-03-22	45.989	1	0	0	0	Supero-esterno	1	2017-07-07	0	0	29	0	1	1	2	1	0	0	5	1	40	2+	0	Antraciclina	Taxani	AC	Paclitaxel	4	11	2	1	1	0 (sn)	0	°	°	1	1	0	27	1	0	0	80	0/1+	°
339309	1	1963-06-10	2019-09-26	56.3342	1	1	1	1	Infero-centrale	1	2018-12-14	0	0	15	0	1	1	1c	1	0	0	0	0	30	3+	°	Antraciclina	Taxani	AC	Paclitaxel + Trastuzumab	4	12+12	1	1	1	0 (sn)	0	°	°	1	1	0	0	0	°	°	°	°	°
478527	1	1948-01-02	2014-06-26	66.526	1	1	1	0	Supero-esterno	1	2013-11-08	0	0	40	1	0	0	2	1	0	0	65	0	50	3+	°	Antraciclina	Taxani	AC	Paclitaxel + Trastuzumab	4	12+12	1	1	1	0 (sn)	0	°	°	1	1	0	0	0	°	°	°	°	°
534975	1	1949-12-08	2009-05-14	59.4712	1	1	1	1	Supero-centrale	0	2009-12-05	0	0	°	1	0	1	4	2	0	0	95	95	20	2+	0	Antraciclina + Taxani	°	AT	°	6	°	2	1	1	1(sn)	1	15	0	1	1	0	23	1	90	90	7	0/1+	°
640046	1	1962-03-10	2008-11-20	46.7315	1	0	0	1	Supero-esterno	1	2008-06-15	0	0	21	0	0	1	2	1	0	0	°	°	°	0/1+	°	Antraciclina	°	FEC	°	6	°	1	1	1	1(sn)	1	17	0	1	1	0	16	1	0	0	25	0/1+	°
640720	1	1941-09-13	2009-01-09	67.3699	1	1	1	0	Supero-centrale	0	°	0	0	°	0	0	0	2	1	0	0	90	70	8	0/1+	°	Antraciclina	Taxani	FEC	Docetaxel	3	3	1	1	1	0 (sn)	0	°	°	2	2	0	40	1	90	20	20	0/1+	°
719368	1	1965-07-18	2009-01-29	43.5644	1	0	0	1	Supero-esterno	0	2008-07-15	0	0	°	0	0	1	1c	1	0	0	80	90	8	0/1+	°	Antraciclina + Taxani	°	AT	°	6	°	1	1	1	0 (sn)	0	°	°	1	1	0	16	1	95	95	10	0/1+	°
773928	0	1967-07-07	2009-02-27	41.674	1	0	1	0	Supero-esterno	0	2008-09-15	0	1	40	1	0	1	2	1	0	0	50	20	10	3+	°	Antraciclina	Taxani	AC	Docetaxel	4	4	1	1	1	0 (sn)	0	°	°	1	1	0	0	0	°	°	°	°	°
889128	0	1953-04-14	2009-09-07	56.4384	1	1	1	0	Supero-esterno	1	2009-03-18	0	0	°	0	0	1	2	1	0	0	90	60	15	2+	0	Antraciclina + Taxani	°	AT	°	6	°	1	1	3	1(sn)	1	28	0	1	1	0	17	1	95	90	10	0/1+	°
1159327	1	1962-01-10	2009-11-17	47.8849	1	0	0	1	Esterno-centrale	0	2009-06-19	0	0	40	1	0	1	2	1	0	0	90	90	30	0/1+	°	Antraciclina + Taxani	°	AT	°	6	°	1	1	1	1(sn)	1	27	0	0	0	1	12	1	90	50	3	0/1+	°
1359700	0	1947-04-24	2010-02-02	62.8219	1	1	1	0	Regione areolare	0	2009-09-15	0	1	35	1	0	1	2	1	0	0	5	0	30	0/1+	°	Antraciclina	Taxani	AC	Docetaxel	4	4	1	1	5	0 (sn)	0	°	°	1	1	0	45	1	5	0	30	0/1+	°
1367343	1	1970-02-27	2009-12-01	39.7863	0	0	0	1	°	0	2009-08-15	0	0	°	0	0	1	1c	1	0	0	80	0	60	0/1+	°	Antraciclina	°	AC	°	4	°	1	1	1	0 (sn)	0	°	°	1	1	0	0	0	°	°	°	°	°
1410966	1	1978-05-23	2018-09-05	40.3151	1	0	0	0	Supero-interno	0	2017-12-15	0	0	15	0	1	1	1c	1	0	0	90	40	43	3+	°	Antraciclina	Taxani	AC	Docetaxel + Trastuzumab	4	4+4	1	1	1	0 (sn)	0	°	°	1	1	0	4	0	80	80	30	3+	°
1414526	0	1977-05-17	2011-02-15	33.7726	0	0	0	0	Supero-interno	1	2010-07-14	0	0	28	0	0	1	2	1	0	0	0	0	60	3+	°	Antraciclina	Taxani	AC	Paclitaxel + Trastuzumab	4	12+12	1	1	1	0 (sn)	0	°	°	1	1	1	0	0	°	°	°	°	°
1507210	1	1972-10-28	2011-12-21	39.1726	0	0	0	0	Regione areolare	0	2011-07-07	0	1	°	0	1	1	2	1	0	0	75	90	16	0/1+	°	Antraciclina	°	AC	°	4	°	2	1	1	0 (sn)	0	°	°	1	1	0	8	1	95	10	20	0/1+	°
1562551	1	1960-07-23	2019-02-05	58.5781	1	1	1	1	Supero-interno	0	2019-06-28	0	0	43	1	1	0	2	1	0	0	80	0	50	3+	°	Antraciclina	Taxani	AC	Docetaxel + Trastuzumab	4	4+4	2	1	1	0 (sn)	0	°	°	1	1	0	6	0	85	75	8	2+	0
1568683	1	1961-01-06	2016-02-17	55.1507	1	1	1	0	Supero-centrale	0	2015-06-01	0	0	30	0	1	1	2	1	0	0	0	0	34	0/1+	°	Antraciclina	Taxani	AC	Paclitaxel	4	12	1	1	1	0 (sn)	0	°	°	1	1	1	21	1	0	0	25	0/1+	°
1589074	1	1965-12-10	2013-03-12	47.2849	1	0	1	0	Supero-centrale	0	2012-11-15	0	0	°	0	1	1	2	1	0	0	80	20	29	2+	0	Antraciclina + Taxani	°	AT	°	4	°	1	1	1	1(sn)	1	28	1	1	1	1	15	1	90	1	5	0/1+	°
1596834	1	1976-12-24	2013-12-19	37.011	0	0	0	1	Supero-interno	1	2013-04-10	0	0	25	0	0	0	2	1	0	0	35	0	70	0/1+	°	Antraciclina	Taxani	AC	Docetaxel	4	4	1	1	1	0 (sn)	0	°	°	1	1	0	6	0	0	0	70	0/1+	°
1604518	1	1956-09-16	2013-05-24	56.7233	1	1	1	1	Supero-esterno	1	2013-02-15	0	0	°	1	0	1	4	2	0	0	0	0	30	0/1+	°	Antraciclina	°	EC	°	3	°	2	1	1	0 (sn)	0	°	°	1	1	1	11	1	0	0	35	0/1+	°
1608013	1	1968-02-04	2014-01-09	45.9616	1	0	0	1	Infero-esterno	1	2013-06-05	0	0	30	0	0	1	2	1	0	0	20	0	80	0/1+	°	Antraciclina	Taxani	AC	Docetaxel	4	4	1	1	1	0 (sn)	0	°	°	1	1	0	0	0	°	°	°	°	°
1609586	1	1967-03-19	2018-03-08	51.0055	1	0	0	0	Infero-esterno	1	2017-07-21	0	0	32	1	1	1	2	1	0	0	0	0	70	0/1+	°	Antraciclina	Taxani	AC	Paclitaxel	4	12	1	1	1	0 (sn)	0	°	°	1	1	0	0	0	°	°	°	°	°
1635054	0	1969-04-14	2014-04-29	45.0712	1	0	0	0	Supero-esterno	1	2013-11-11	0	1	55	1	0	0	3	2	0	0	100	80	15	0/1+	°	Antraciclina	°	AC	°	4	°	1	1	1	0 (sn)	0	°	°	1	1	0	17	1	95	20	10	0/1+	°
1653385	0	1966-01-22	2014-05-16	48.3452	1	0	0	1	Regione areolare	0	°	0	0	°	0	0	0	2	1	0	0	°	°	°	0/1+	°	Antraciclina	°	FEC	°	4	°	2	1	1	1(sn)	1	11	1	1	1	1	11	1	90	60	15	0/1+	°
1658323	0	1957-12-12	2014-08-26	56.7425	1	1	1	1	Supero-esterno	1	2014-03-13	0	1	55	1	0	1	3	2	0	0	90	1	5	0/1+	°	Antraciclina	°	AC	°	4	°	2	1	1	0 (sn)	0	°	°	0	0	0	22	1	40	0	10	0/1+	°
1677118	0	1977-01-28	2014-06-20	37.4164	0	0	0	0	Ignoto	0	°	0	0	40	1	0	1	2	1	0	0	0	0	55	0/1+	°	Antraciclina	Taxani	AC	Paclitaxel	4	12	2	1	1	0 (sn)	0	°	°	1	1	0	0	0	°	°	°	°	°
1677372	0	1965-04-05	2014-06-27	49.2603	1	0	1	0	Supero-interno	1	2013-09-15	0	1	51	1	0	1	3	2	0	0	0	0	83	0/1+	°	Antraciclina	Taxani	EC	Docetaxel	4	4	1	1	2	0 (sn)	0	°	°	1	1	0	14	1	0	0	55	0/1+	°
1691970	0	1968-01-23	2015-04-09	47.2411	1	0	0	1	Supero-esterno	1	2015-09-02	0	0	25	0	0	1	2	1	0	0	99	99	61	3+	°	Antraciclina	Taxani	AC	Paclitaxel + Trastuzumab	4	12+12	1	1	2	Mi(sn)	0	°	°	1	1	0	3	0	99	99	15	0/1+	°
1697298	0	1970-12-04	2015-04-17	44.3973	1	0	0	1	Infero-centrale	1	2014-09-25	0	1	40	1	1	0	2	1	0	0	0	0	90	0/1+	°	Antraciclina	Taxani	AC	Docetaxel	4	4	2	1	3	0 (sn)	0	°	°	1	1	0	25	1	0	0	70	0/1+	°
1703271	1	1959-04-13	2015-05-08	56.1068	1	1	1	1	Infero-esterno	0	2014-11-07	0	0	53	1	1	0	3	2	0	0	90	30	50	0/1+	°	Antraciclina	°	FEC	°	6	°	2	1	2	1(sn)	1	14	10	1	1	1	52	1	85	45	40	0/1+	°
1707289	1	1944-07-27	2015-06-11	70.9205	1	1	1	1	Supero-esterno	0	2014-10-29	0	0	30	0	0	1	2	1	0	0	15	0	85	0/1+	°	Antraciclina	Taxani	AC	Docetaxel	4	4	1	1	1	0 (sn)	0	°	°	1	1	0	8	1	10	0	45	0/1+	°
1712882	1	1980-07-13	2015-07-22	35.0466	0	0	0	0	Supero-centrale	1	2014-12-31	0	0	30	0	1	1	2	1	0	0	0	0	80	0/1+	°	Antraciclina	Taxani	AC	Paclitaxel	4	7	2	1	1	0 (sn)	0	°	°	1	1	0	55	1	0	0	80	0/1+	°
1722588	1	1978-06-06	2020-02-04	41.6932	1	0	0	0	Supero-esterno	0	2019-06-24	0	1	41	1	1	0	2	1	0	0	0	0	80	0/1+	°	Antraciclina	Taxani	AC	Paclitaxel	4	12	2	1	1	0 (sn)	0	°	°	1	1	0	0	0	°	°	°	°	°
1739360	0	1976-03-02	2015-12-11	39.8027	0	0	0	0	Supero-esterno	1	2015-04-17	0	1	30	0	0	0	2	1	0	0	0	0	25	0/1+	°	Antraciclina	Taxani	EC	Paclitaxel	4	12	2	1	1	0 (sn)	0	°	°	1	1	1	22	1	0	0	50	0/1+	°
1745672	1	1981-07-25	2016-03-07	34.6411	0	0	0	1	Supero-esterno	0	2015-06-19	0	0	°	0	1	1	2	1	0	0	0	0	30	0/1+	°	Antraciclina	Taxani	AC	Paclitaxel	4	12	1	1	1	0 (sn)	0	°	°	1	1	0	8	1	0	0	°	0/1+	°
1747942	1	1959-01-17	2016-02-11	57.1068	1	1	1	1	Supero-esterno	1	2015-06-24	0	0	38	1	0	1	2	1	0	0	0	0	40	0/1+	°	Antraciclina	Taxani	AC	Paclitaxel	4	12	1	1	1	0 (sn)	0	°	°	1	1	0	0	0	°	°	°	°	°
1752257	0	1968-08-13	2016-02-05	47.5123	1	0	0	1	Supero-centrale	1	2015-07-17	0	0	30	0	0	1	2	1	0	0	85	85	30	3+	°	Antraciclina	Taxani	AC	Docetaxel + Trastuzumab	4	4+4	1	1	1	0 (sn)	0	°	°	1	1	0	30	1	70	1	10	3+	°
1754587	0	1950-01-30	2016-03-15	66.1671	1	1	1	0	Regione areolare	1	2015-07-28	0	1	25	0	1	1	2	1	0	0	90	90	5	0/1+	°	Antraciclina	Taxani	EC	Paclitaxel	4	12	2	1	1	Mi(sn)	0	°	°	1	1	0	30	1	90	10	5	0/1+	°
1754598	0	1970-09-06	2016-05-05	45.6932	1	0	1	0	Supero-esterno	1	2015-07-28	0	1	30	0	1	0	2	1	0	0	90	35	75	2+	1	Antraciclina	Taxani	AC	Paclitaxel + Trastuzumab	4	12+12	1	1	3	0 (sn)	0	°	°	1	1	0	4	0	80	0	5	0/1+	°
1767290	0	1943-01-22	2015-10-21	72.7945	1	1	1	0	Regione areolare	0	2014-11-15	0	1	51	1	0	1	3	2	0	0	0	0	30	3+	°	Antraciclina	Taxani	EC	Paclitaxel + Trastuzumab	4	12+12	1	1	1	0 (sn)	0	°	°	1	1	0	0	0	°	°	°	°	°
1769124	0	1973-08-30	2015-10-27	42.1863	1	0	0	0	Infero-interno	1	2015-02-15	0	1	54	1	0	0	3	2	0	0	98	80	28	0/1+	°	Antraciclina	Taxani	EC	Docetaxel	4	4	1	1	4	0 (sn)	0	°	°	1	1	0	12	1	90	0	5	0/1+	°
1782343	1	1971-10-24	2016-09-06	44.9014	1	0	0	1	Supero-centrale	1	2015-12-22	0	0	21	0	0	1	2	1	0	0	0	0	40	0/1+	°	Antraciclina	Taxani	AC	Paclitaxel	4	12	1	1	1	0 (sn)	0	°	°	1	1	0	11	1	0	0	35	0/1+	°
1786643	0	1957-01-08	2016-01-22	59.0767	1	1	1	1	Supero-esterno	1	2015-07-18	0	1	25	0	0	1	2	1	0	0	°	°	°	3+	°	Antraciclina	Taxani	EC	Paclitaxel + Trastuzumab	4	12+12	1	1	1	0 (sn)	0	°	°	1	1	0	17	1	0	0	10	3+	°
1815999	0	1959-01-20	2016-06-10	57.4274	1	1	1	0	Supero-esterno	0	2015-11-04	0	0	17	0	0	1	1c	1	0	0	98	95	40	3+	°	Antraciclina	Taxani	EC	Paclitaxel + Trastuzumab	4	12+12	1	1	3	Mi(sn)	1	3	0	1	1	0	0	0	°	°	°	°	°
1817773	1	1979-06-07	2017-01-16	37.6384	0	0	0	1	Infero-esterno	0	2016-06-08	0	0	39	1	1	0	2	1	0	0	95	90	50	3+	°	Antraciclina	Taxani	AC	Docetaxel + Trastuzumab	4	4+4	2	1	1	0 (sn)	0	°	°	1	1	0	0	0	°	°	°	°	°
1823344	0	1955-01-08	2017-01-16	62.0658	1	1	1	0	Esterno-centrale	1	2016-07-04	0	0	40	1	1	1	2	1	0	0	90	90	20	0/1+	°	Antraciclina	Taxani	FEC	Docetaxel	3	3	2	1	1	0 (sn)	0	°	°	1	1	0	0	0	°	°	°	°	°
1824218	0	1976-11-07	2016-12-06	40.1068	1	0	0	0	Infero-interno	1	2016-06-15	0	1	22	0	1	0	2	1	0	0	95	15	42	3+	°	Antraciclina	Taxani	AC	Paclitaxel + Trastuzumab	4	12+12	2	1	2	0 (sn)	0	°	°	1	1	0	0	0	°	°	°	°	°
1825098	0	1965-10-07	2016-07-15	50.8055	1	0	0	1	Supero-centrale	1	2015-11-30	0	1	70	1	1	1	3	2	0	0	65	40	40	3+	°	Antraciclina	Taxani	AC	Paclitaxel + Trastuzumab	4	12+12	2	1	2	0 (sn)	0	°	°	1	1	0	0	0	°	°	°	°	°
1827014	1	1971-09-13	2017-03-01	45.4959	1	0	0	1	Supero-esterno	1	2016-07-21	0	0	°	0	1	1	1c	1	0	0	5	10	30	3+	°	Antraciclina	Taxani	AC	Docetaxel + Trastuzumab	4	4+4	1	1	1	0 (sn)	0	°	°	1	1	0	22	1	30	10	40	3+	°
1832526	1	1968-12-21	2017-03-24	48.2877	1	0	0	0	Supero-interno	1	2016-09-02	0	1	44	1	1	0	2	1	0	0	0	0	20	3+	°	Antraciclina	Taxani	AC	Docetaxel + Trastuzumab	4	4+4	1	1	1	0 (sn)	0	°	°	1	1	0	0	0	°	°	°	°	°
1893679	0	1964-10-10	2017-06-15	52.7151	1	1	1	0	Regione areolare	1	2016-09-15	1	0	51	1	0	1	3	2	0	0	0	0	80	0/1+	°	Antraciclina	Taxani	EC	Paclitaxel	4	12	2	1	2	0 (sn)	0	°	°	1	1	0	17	1	0	0	80	0/1+	°
1896014	0	1967-11-22	2017-07-07	49.6575	1	0	1	1	Supero-esterno	1	2016-10-15	0	0	39	1	0	1	2	1	0	0	90	90	60	2+	1	Antraciclina	Taxani	EC	Paclitaxel + Trastuzumab	4	12+12	2	1	1	0 (sn)	0	°	°	1	1	0	8	1	90	1	5	0/1+	°
1896287	1	1971-08-17	2017-07-25	45.9699	1	0	0	1	Infero-esterno	1	2017-01-15	0	0	27	0	0	1	2	1	0	0	95	10	55	0/1+	°	Antraciclina	Taxani	AC	Paclitaxel	4	9	1	1	2	0 (sn)	0	°	°	2	2	0	5	0	75	3	5	0/1+	°
1902706	1	1973-08-07	2017-09-19	44.1479	1	0	0	1	Supero-esterno	1	2016-01-15	0	0	30	0	1	1	2	1	0	0	°	°	35	0/1+	°	Antraciclina	Taxani	EC	Paclitaxel	4	12	2	1	1	0 (sn)	0	°	°	1	1	0	9	1	50	0	5	0/1+	°
1909542	0	1989-03-20	2017-11-24	28.7014	0	0	0	0	Supero-esterno	1	°	0	1	40	1	0	1	2	1	0	0	90	90	°	3+	°	Antraciclina	Taxani	EC	Paclitaxel + Trastuzumab	4	12+12	1	1	2	0 (sn)	0	°	°	1	1	0	9	1	90	0	20	3+	°
1915358	0	1974-10-18	2017-12-29	43.2274	1	0	0	0	Supero-interno	1	2017-08-02	0	1	28	0	0	1	2	1	0	0	90	60	30	0/1+	°	Antraciclina	Taxani	EC	Docetaxel	3	3	1	1	2	0 (sn)	0	°	°	1	1	0	16	1	70	50	10	0/1+	°
1926977	0	1982-03-30	2018-05-04	36.1205	0	0	0	1	Supero-interno	1	°	0	1	51	1	0	1	3	2	0	0	0	0	65	0/1+	°	Antraciclina	Taxani	AC	Paclitaxel	4	12	1	1	3	0 (sn)	0	°	°	1	1	0	0	0	°	°	°	°	°
1943649	1	1966-04-30	2018-11-16	52.5836	1	1	1	1	Regione areolare	1	2018-05-15	0	0	51	1	1	1	3	2	0	0	95	95	80	2+	1	Antraciclina	Taxani	AC	Paclitaxel + Trastuzumab	4	12+12	1	1	1	0 (sn)	0	°	°	1	1	0	12	1	90	20	5	2+	1
1960026	1	1977-05-14	2019-03-19	41.874	1	0	0	1	Infero-esterno	1	2018-08-21	0	1	30	0	0	1	2	1	0	0	95	95	25	0/1+	°	Antraciclina	Taxani	AC	Paclitaxel	4	12	1	1	1	0 (sn)	0	°	°	1	1	1	16	1	95	20	5	0/1+	°
1971387	0	1973-11-17	2019-06-28	45.6411	1	0	0	0	Supero-esterno	1	2018-12-27	0	1	70	1	0	1	3	2	0	0	95	90	30	0/1+	°	Antraciclina	Taxani	EC	Paclitaxel	4	12	2	1	1	0 (sn)	0	°	°	1	1	0	6	0	90	0	2	0/1+	°
1993669	0	1978-07-11	2020-02-07	41.6055	1	0	0	1	Supero-esterno	1	2019-08-15	0	1	30	0	0	1	2	1	0	0	20	0	75	0/1+	°	Antraciclina	Taxani	EC	Paclitaxel	4	12	1	1	2	0 (sn)	0	°	°	1	1	0	0	0	°	°	°	°	°
1996551	1	1967-07-25	2020-03-13	52.6712	1	1	1	0	Infero-interno	1	2019-07-15	0	0	14	0	1	1	1c	1	0	0	0	0	75	0/1+	°	Antraciclina	Taxani	EC	Docetaxel	4	4	1	1	2	0 (sn)	0	°	°	1	1	0	13	1	0	0	80	0/1+	°
5009242	0	1975-10-30	2017-09-28	41.9425	1	0	0	1	Infero-centrale	1	2017-04-14	0	1	12	0	0	1	1c	1	0	0	0	0	35	0/1+	°	Antraciclina	Taxani	AC	Paclitaxel	4	6	1	1	1	0 (sn)	0	°	°	1	1	0	6	0	0	0	40	0/1+	°
5029805	0	1968-06-07	2018-03-07	49.7808	1	0	0	0	Esterno-centrale	1	2017-07-24	0	1	30	0	1	0	2	1	0	0	0	0	30	2+	0	Antraciclina	Taxani	AC	Paclitaxel	4	12	2	1	1	0 (sn)	0	°	°	1	1	0	0	0	°	°	°	°	°
5041939	1	1959-09-25	2018-05-24	58.7014	1	1	1	0	Supero-esterno	1	2017-10-05	0	0	33	1	1	1	2	1	0	0	98	89	40	3+	°	Antraciclina	Taxani	AC	Docetaxel + Trastuzumab	4	4+4	1	1	1	0 (sn)	0	°	°	1	1	0	9	1	90	70	5	3+	°
5042802	0	1963-03-28	2018-06-26	55.2849	1	1	1	0	Supero-interno	0	2018-11-06	0	0	23	0	1	0	2	1	0	0	0	0	50	0/1+	°	Antraciclina	Taxani	AC	Paclitaxel	4	12	2	1	1	0 (sn)	0	°	°	1	1	0	0	0	°	°	°	°	°
5048852	1	1956-02-07	2018-05-21	62.326	1	1	1	0	Supero-esterno	1	2017-11-27	0	0	21	0	1	1	2	1	0	0	0	0	15	3+	°	Antraciclina	Taxani	AC	Docetaxel + Trastuzumab	4	4+4	1	1	3	0 (sn)	0	°	°	1	1	0	0	0	°	°	°	°	°
5053135	0	1962-09-28	2018-06-12	55.7425	1	1	1	1	Supero-esterno	1	2017-12-21	0	0	21	0	1	0	2	1	0	0	0	0	25	2+	0	Antraciclina	Taxani	EC	Paclitaxel	4	3	2	1	1	0 (sn)	0	°	°	1	1	0	12	1	0	0	35	2+	1
5054865	0	1972-02-17	2018-01-08	45.9233	1	0	1	1	Infero-interno	1	2017-05-15	0	0	21	0	0	1	2	1	0	0	0	0	80	0/1+	°	Antraciclina	Taxani	EC	Paclitaxel	4	12	2	1	1	0 (sn)	0	°	°	1	1	0	30	1	0	0	90	2+	0
5054890	1	1971-03-13	2018-09-10	47.5288	1	0	0	1	Infero-esterno	1	2018-01-08	0	0	37	1	1	1	2	1	0	0	0	0	65	0/1+	°	Antraciclina	Taxani	AC	Paclitaxel	4	11	1	1	1	0 (sn)	0	°	°	1	1	0	7	1	0	0	25	0/1+	°
5059765	1	1966-07-24	2018-09-12	52.1726	1	1	1	0	Infero-esterno	1	2018-01-26	0	0	39	1	0	1	2	1	0	0	15	0	70	0/1+	°	Antraciclina	Taxani	AC	Paclitaxel	4	12	2	1	1	0 (sn)	0	°	°	1	1	0	2	0	0	0	80	0/1+	°
5061718	1	1947-10-04	2018-07-25	70.8548	1	1	1	0	Diffuso	1	2017-12-28	0	0	70	1	0	1	4	2	0	0	95	90	60	0/1+	°	Antraciclina	Taxani	AC	Paclitaxel	4	12	2	1	1	1(sn)	1	15	13	1	1	1	70	1	95	30	15	0/1+	°
5063663	1	1987-11-16	2018-09-24	30.8767	0	0	0	0	Esterno-centrale	0	2018-02-09	0	0	21	0	1	0	2	1	0	0	95	95	18	3+	°	Antraciclina	Taxani	AC	Docetaxel + Trastuzumab	4	4+4	2	1	2	0 (sn)	0	°	°	1	1	1	7	1	90	60	5	3+	°
5065875	1	1963-04-05	2018-10-04	55.537	1	1	0	1	Supero-esterno	1	2018-02-22	0	0	90	1	1	1	3	2	0	0	80	0	30	3+	°	Antraciclina	Taxani	AC	Docetaxel + Trastuzumab	4	4+4	2	1	1	0 (sn)	0	°	°	1	1	1	6	0	0	0	10	3+	°
5067864	0	1975-11-30	2018-09-18	42.8301	1	0	1	1	Infero-interno	1	2018-02-07	0	1	21	0	0	1	2	1	0	0	0	0	85	3+	°	Antraciclina	Taxani	EC	Docetaxel + Trastuzumab	4	4+4	1	1	1	0 (sn)	0	°	°	1	1	0	0	0	°	°	°	°	°
5068107	0	1975-03-27	2018-11-06	43.6438	1	0	0	1	Interno-centrale	0	2018-02-13	0	0	°	0	1	1	2	1	0	0	2	0	45	0/1+	°	Antraciclina	Taxani	AC	Paclitaxel	4	12	1	1	1	0 (sn)	0	°	°	1	1	0	31	1	0	0	80	0/1+	°
5071555	0	1968-03-11	2018-10-30	50.6712	1	0	1	0	Esterno-centrale	1	2018-02-21	0	1	23	0	0	1	2	1	0	0	90	90	70	0/1+	°	Antraciclina	Taxani	EC	Paclitaxel	4	12	1	1	2	1(sn)	1	8	1	1	1	0	21	1	90	70	15	0/1+	°
5094059	0	1983-07-27	2019-03-28	35.6932	0	0	0	0	Supero-esterno	1	2019-07-20	0	1	21	0	1	0	2	1	0	0	0	0	25	0/1+	°	Antraciclina	Taxani	AC	Paclitaxel	4	12	2	1	1	0 (sn)	0	°	°	1	1	0	0	0	°	°	°	°	°
5101777	1	1949-08-31	2019-04-19	69.6795	1	1	1	0	Supero-esterno	1	2018-08-18	0	0	30	0	0	1	2	1	0	0	95	90	35	2+	1	Antraciclina	Taxani	AC	Docetaxel + Trastuzumab	4	4+4	2	1	1	0 (sn)	0	°	°	1	1	0	12	1	90	35	5	2+	1
5105866	0	1979-12-06	2019-05-28	39.5014	0	0	0	0	Supero-esterno	0	2018-09-20	0	1	21	0	1	1	2	1	0	0	0	35	45	0/1+	°	Antraciclina	Taxani	EC	Paclitaxel	4	12	1	1	1	0 (sn)	0	°	°	1	1	0	3	0	0	0	25	0/1+	°
5108869	0	1962-01-03	2019-04-18	57.326	1	1	1	1	Supero-centrale	1	2018-09-18	0	0	38	1	1	1	2	1	0	0	0	0	75	0/1+	°	Antraciclina	Taxani	AC	Paclitaxel	4	12	1	1	4	0 (sn)	0	°	°	1	1	0	13	1	0	0	15	0/1+	°
5114686	0	1960-09-23	2019-03-06	58.4877	1	1	1	1	Supero-esterno	1	2018-10-12	0	0	30	0	1	1	4	2	0	0	90	80	10	0/1+	°	Antraciclina	Taxani	AC	Docetaxel	4	4	1	1	2	1(sn)	1	9	5	1	1	1	32	1	90	55	20	2+	0
5132783	0	1961-11-02	2019-09-18	57.9151	1	1	1	0	Supero-esterno	0	2019-01-15	0	0	°	0	1	1	2	1	0	0	95	0	60	0/1+	°	Antraciclina	Taxani	AC	Docetaxel	4	4	2	1	1	0 (sn)	0	°	°	1	1	1	35	1	80	5	60	0/1+	°
5133005	0	1973-12-27	2019-02-22	45.1863	1	0	0	0	Interno-centrale	1	2018-06-15	0	1	45	1	0	1	2	1	0	0	0	0	90	0/1+	°	Antraciclina	Taxani	AC	Paclitaxel	4	12	1	1	2	0 (sn)	0	°	°	1	1	0	22	1	0	0	85	0/1+	°
5135377	1	1976-09-25	2019-08-02	42.8795	1	0	0	0	Supero-esterno	1	°	0	0	°	0	0	0	1c	1	0	0	°	°	°	3+	°	Antraciclina	Taxani	AC	Docetaxel + Trastuzumab	4	4+4	2	1	1	0 (sn)	0	°	°	1	1	0	0	0	°	°	°	°	°
5145254	0	1957-07-20	2019-04-04	61.7479	1	1	1	1	Supero-esterno	1	2019-08-28	0	0	28	0	1	1	2	1	0	0	90	0	35	0/1+	°	Antraciclina	°	AC	°	4	°	1	1	1	0 (sn)	0	°	°	1	1	0	27	1	90	5	30	0/1+	°
5175168	0	1970-05-02	2020-01-08	49.7205	1	0	0	0	Supero-interno	1	2019-07-03	0	0	30	0	0	1	2	1	0	0	90	90	13	3+	°	Antraciclina	Taxani	EC	Docetaxel + Trastuzumab	4	4+4	1	1	1	0 (sn)	0	°	°	1	1	0	6	0	85	0	20	3+	°
5180267	1	1986-01-12	2019-11-29	33.9014	0	0	0	1	Supero-interno	0	2019-07-31	0	0	°	0	1	1	2	1	0	0	20	20	25	0/1+	°	Antraciclina	°	AC	°	4	°	2	1	1	1(sn)	1	5	0	1	1	0	25	1	30	15	8	0/1+	°
5237993	1	1977-12-28	2020-05-12	42.4	1	0	0	1	Supero-esterno	1	°	0	1	40	1	0	0	2	1	0	0	75	35	35	3+	°	Antraciclina	Taxani	EC	Paclitaxel + Trastuzumab	4	12+12	1	1	1	0 (sn)	0	°	°	1	1	0	6	0	90	60	5	3+	°
5202479	0	1965-11-17	2020-05-20	54.5425	1	1	1	1	Esterno-centrale	1	03/10/2019	0	0	23	0	1	1	2	1	0	0	45	0	65	0/1+	°	Antraciclina	Taxani	AC	Docetaxel	4	4	1	1	1	0 (sn)	0	°	°	1	1	0	4	0	0	2	80	0/1+	°
2000374	0	1968-03-29	2020-05-29	52.2027	1	1	1	0	Infero-interno	1	18/09/2019	0	1	23	0	0	1	2	1	0	0	0	0	80	3+	°	Antraciclina	Taxani	EC	Paclitaxel + Trastuzumab	4	12+12	1	1	2	0 (sn)	0	°	°	1	1	0	0	0	°	°	°	°	°
5201712	1	1976-04-10	2020-06-04	44.1808	1	0	0	1	Esterno-centrale	1	28/10/2019	1	0	20	0	1	1	1c	1	0	0	0	0	50	3+	°	Antraciclina	Taxani	AC	Docetaxel	4	4	1	1	1	Mi(sn)	1	7	0	1	1	0	0	0	°	°	°	°	°
5195283	1	1974-07-26	2020-06-10	45.9068	1	0	0	1	Supero-esterno	1	26/09/2019	0	0	°	0	1	1	1c	1	0	0	0	0	40	0/1+	°	Antraciclina	Taxani	AC	Paclitaxel	4	3	1	1	1	0 (sn)	0	°	°	1	1	0	0	0	°	°	°	°	°
5199269	1	1973-09-23	2020-06-12	46.7507	1	0	1	1	Supero-esterno	1	11/10/2019	0	1	18	0	1	1	1c	1	0	0	0	0	50	3+	°	Antraciclina	Taxani	AC	Docetaxel + Trastuzumab	4	4+4	1	1	1	0 (sn)	0	°	°	1	1	0	12	1	0	0	40	0/1+	°
5210124	0	1977-07-03	2020-06-16	42.9836	1	0	0	0	Supero-esterno	1	28/11/2019	0	1	25	0	1	1	2	1	0	0	90	90	40	3+	°	Antraciclina	Taxani	AC	Docetaxel + Trastuzumab	4	4+4	2	1	1	0 (sn)	0	°	°	1	1	0	0	0	°	°	°	°	°
5205232	1	1961-11-23	2020-07-02	58.6466	1	1	1	1	Supero-esterno	1	30/10/2019	0	1	23	0	1	0	2	1	0	0	95	40	20	3+	°	Antraciclina	Taxani	EC	Paclitaxel + Trastuzumab	4	12+12	1	1	1	0 (sn)	0	°	°	1	1	1	8	1	80	5	5	2+	1
5240620	0	1971-11-27	2020-07-03	48.6329	1	0	0	1	Regione areolare	1	22/11/2019	0	1	18	0	0	1	1c	1	0	0	95	90	40	3+	°	Antraciclina	Taxani	EC	Paclitaxel + Trastuzumab	4	12+12	1	1	1	0 (sn)	0	°	°	1	1	0	8	1	80	0	3	3+	°
5213412	1	1988-08-30	2020-07-24	31.9205	0	0	0	1	Esterno-centrale	1	07/12/2019	1	1	°	1	1	1	3	2	0	0	0	0	80	0/1+	°	Antraciclina	Taxani	AC	Paclitaxel	4	12	1	1	3	0 (sn)	0	°	°	1	1	0	8	1	0	0	80	0/1+	°
5218246	0	1975-05-22	2020-07-29	45.2192	1	0	0	1	Infero-esterno	1	14/01/2020	1	0	15	0	1	1	1c	1	0	0	0	0	60	0/1+	°	Antraciclina	Taxani	AC	Paclitaxel	4	12	2	1	1	0 (sn)	0	°	°	1	1	0	0	0	°	°	°	°	°
5217785	1	1988-12-20	2020-08-04	31.6438	0	0	0	0	Supero-interno	1	26/11/2019	1	0	°	0	1	1	1c	1	0	0	15	0	90	0/1+	°	Antraciclina	Taxani	AC	Paclitaxel	4	12	1	1	1	0 (sn)	0	°	°	1	1	0	0	0	°	°	°	°	°
5249624	1	1983-03-24	2020-08-13	37.4164	0	0	0	1	Supero-esterno	1	09/12/2019	0	0	23	0	0	1	2	1	0	1	1	1	70	0/1+	°	Antraciclina	Taxani	EC	Paclitaxel	4	12	1	1	1	1(sn)	1	10	0	1	1	0	21	1	0	0	90	0/1+	°
5233332	1	1967-01-27	2020-09-11	53.6603	1	1	1	0	Supero-esterno	1	10/12/2019	1	1	34	1	1	1	2	1	0	1	95	0	30	3+	°	Antraciclina	Taxani	AC	Paclitaxel + Trastuzumab	4	12+12	1	1	2	0 (sn)	0	°	°	1	1	0	0	0	°	°	°	°	°
5236142	0	1970-02-23	2020-10-13	50.6712	1	0	1	1	Supero-esterno	1	06/03/2020	0	1	16	0	1	1	1c	1	0	0	0	0	90	3+	°	Antraciclina	Taxani	EC	Paclitaxel + Trastuzumab	4	12+12	1	1	2	0 (sn)	0	°	°	1	1	0	0	0	°	°	°	°	°
5254878	1	1975-08-10	2020-12-03	45.3479	1	0	0	0	Infero-esterno	1	26/05/2020	0	1	24	0	1	1	2	1	0	0	0	0	30	0/1+	°	Antraciclina	Taxani	AC	Paclitaxel	4	12	2	1	4	0 (sn)	0	°	°	1	1	0	0	0	°	°	°	°	°
5261572	1	1966-07-28	2020-12-10	54.4082	1	1	1	0	Supero-esterno	1	25/08/2020	0	1	30	0	0	1	2	1	0	0	70	0	40	3+	°	Antraciclina	Taxani	AC	Paclitaxel + Trastuzumab	4	12+12	2	1	2	0 (sn)	0	°	°	1	1	0	0	0	°	°	°	°	°
5307773	1	1957-03-26	2020-12-11	63.7562	1	1	1	1	Supero-esterno	1	°	0	1	45	1	0	1	2	1	0	0	0	0	50	3+	°	Antraciclina	Taxani	EC	Paclitaxel + Trastuzumab	4	12+12	2	1	2	0 (sn)	0	°	°	1	1	0	0	0	°	°	°	°	°
5239383	1	1964-01-19	2020-12-17	56.9507	1	1	1	0	Esterno-centrale	1	25/05/2020	0	0	25	0	1	0	2	1	0	0	0	0	37	3+	°	Antraciclina	Taxani	AC	Docetaxel + Trastuzumab	4	4+4	2	1	1	0 (sn)	0	°	°	1	1	0	0	0	°	°	°	°	°
5250432	1	1962-03-04	2021-02-04	58.9644	1	1	1	0	Infero-esterno	1	05/06/2020	0	1	20	0	1	1	1c	1	0	0	0	0	80	0/1+	°	Antraciclina	Taxani	AC	Paclitaxel	4	12	1	1	1	0 (sn)	0	°	°	1	1	0	11	1	0	0	35	0/1+	°
2004032	1	1963-10-12	2021-02-18	57.3945	1	1	1	0	Supero-interno	0	24/07/2021	0	1	28	0	1	0	2	1	0	0	0	0	60	0/1+	°	Antraciclina	Taxani	AC	Paclitaxel	4	12	2	1	3	0 (sn)	0	°	°	1	1	0	40	1	0	0	70	0/1+	°
5316574	1	1978-09-09	2021-03-04	42.5123	1	0	0	1	Infero-interno	1	°	0	1	30	0	0	1	2	1	0	0	0	0	45	3+	°	Antraciclina	Taxani	AC	Paclitaxel + Trastuzumab	4	12+12	1	1	1	0 (sn)	0	°	°	1	1	0	4	0	0	0	25	3+	°
5272258	0	1971-01-22	2021-03-09	50.1616	1	0	0	1	Supero-esterno	1	30/07/2020	0	1	30	0	0	1	2	1	0	0	60	50	25	3+	°	Antraciclina	Taxani	AC	Paclitaxel + Trastuzumab	4	12+12	1	1	2	0 (sn)	0	°	°	1	1	0	0	0	°	°	°	°	°
5262847	0	1964-04-30	2021-03-16	56.9151	1	1	1	0	Supero-esterno	1	21/08/2022	1	1	46	1	1	1	2	1	0	0	0	0	35	3+	°	Antraciclina	Taxani	AC	Docetaxel + Trastuzumab + Pertuzumab	4	4+4	2	1	1	0 (sn)	0	°	°	1	1	0	36	1	0	0	65	3+	°
5267705	0	1962-02-18	2021-03-23	59.1315	1	1	1	1	Supero-interno	0	11/09/2020	0	1	25	0	1	1	2	1	0	0	0	35	20	3+	°	Antraciclina	Taxani	AC	Paclitaxel + Trastuzumab	4	12+12	1	1	3	0 (sn)	0	°	°	1	1	1	12	1	0	0	10	3+	°
2021775	1	1992-05-10	2021-04-15	28.9507	0	0	0	1	Infero-esterno	1	°	0	1	°	0	1	0	2	1	0	0	95	30	60	3+	°	Antraciclina	Taxani	EC	Paclitaxel + Trastuzumab	4	12+12	2	1	1	0 (sn)	0	°	°	1	1	0	8	1	90	0	5	3+	°
5346671	0	1978-04-19	2021-04-30	43.0603	1	0	0	0	Supero-centrale	0	30/09/2020	0	1	18	0	0	1	1c	1	0	0	95	30	25	3+	°	Antraciclina	Taxani	EC	Paclitaxel + Trastuzumab	4	12+12	1	1	1	0 (sn)	0	°	°	1	1	0	7	1	90	1	5	2+	1
10537050	1	1983-03-19	2021-05-14	38.1808	0	0	0	0	Supero-esterno	1	15/09/2020	0	1	°	0	1	1	2	1	0	0	90	80	30	2+	1	Antraciclina	Taxani	AC	Paclitaxel + Trastuzumab	4	12+12	1	1	1	Mi(sn)	1	20	0	1	1	1	12	1	90	10	15	3+	°
5273657	1	1952-11-24	2021-05-27	68.5507	1	1	1	1	Supero-esterno	1	24/08/2020	0	1	25	0	1	0	2	1	0	0	100	95	10	3+	°	Antraciclina	Taxani	AC	Paclitaxel + Trastuzumab	4	12+12	1	1	1	1(sn)	1	11	0	1	1	0	23	1	90	90	10	0/1+	°
280300	1	1976-02-01	2021-06-04	45.3699	1	0	0	0	Supero-esterno	1	14/10/2020	0	1	36	1	1	1	2	1	0	0	15	1	25	3+	°	Antraciclina	Taxani	AC	Docetaxel + Trastuzumab	4	4+4	2	1	2	0 (sn)	0	°	°	1	1	0	4	0	90	0	10	3+	°
5009789	1	1942-06-03	2021-07-08	79.1507	1	1	1	1	Supero-esterno	1	05/01/2021	0	0	45	1	1	0	2	1	0	0	95	95	25	2+	1	Taxani	Trastuzumab	Paclitaxel	Trastuzumab	12	12	2	1	2	0 (sn)	0	°	°	1	1	1	33	1	90	90	10	2+	1
235854	1	1966-01-29	2021-08-20	55.5945	1	1	1	1	Supero-esterno	1	11/11/2020	0	1	28	0	1	1	2	1	0	0	0	0	80	2+	0	Antraciclina	Taxani	AC	Paclitaxel	4	12	1	1	1	0 (sn)	0	°	°	1	1	1	22	1	0	0	80	0/1+	°
5317531	1	1960-10-27	2021-08-31	60.8849	1	1	1	1	Supero-esterno	1	05/12/2020	1	1	15	0	1	1	1c	1	0	0	0	0	15	3+	°	Antraciclina	Taxani	AC	Docetaxel + Trastuzumab	4	4+4	1	1	4	0 (sn)	0	°	°	1	1	0	°	1	°	°	°	°	°
5319400	1	1964-07-14	2021-08-31	57.1699	1	1	1	0	Supero-esterno	1	12/12/2020	0	1	15	0	1	1	1c	1	0	0	90	90	18	3+	°	Antraciclina	Taxani	AC	Docetaxel + Trastuzumab	4	4+4	1	1	3	0 (sn)	0	°	°	1	1	0	8	1	80	10	20	3+	°
5313408	0	1972-03-04	2021-09-07	49.5452	1	0	0	1	Supero-esterno	1	22/12/2020	0	1	°	0	1	0	1c	1	0	0	15	1	75	0/1+	°	Antraciclina	Taxani	AC	Paclitaxel	4	12	2	1	3	0 (sn)	0	°	°	1	1	0	°	1	°	°	°	°	°
5320153	1	1979-12-19	2021-09-09	41.7534	1	0	0	1	Supero-centrale	1	11/01/2021	0	1	20	0	1	1	1c	1	0	0	10	0	12	3+	°	Antraciclina	Taxani	AC	Docetaxel + Trastuzumab	4	4+4	1	1	1	0 (sn)	0	°	°	1	1	0	0	0	°	°	°	°	°
408455	1	1954-05-01	2021-09-10	67.4082	1	1	1	1	Supero-esterno	1	18/01/2021	0	1	22	0	1	0	2	1	0	0	0	0	30	3+	°	Antraciclina	Taxani	EC	Paclitaxel + Trastuzumab	4	12+12	1	1	1	0 (sn)	0	°	°	1	1	0	0	0	°	°	°	°	°
9800177	1	1979-04-30	2021-09-10	42.3945	1	0	0	1	Infero-centrale	1	05/01/2021	0	1	35	1	1	1	2	1	0	0	0	0	25	0/1+	°	Antraciclina	Taxani	AC	Paclitaxel	4	12	2	1	2	0 (sn)	0	°	°	1	1	0	°	1	°	°	°	°	°
5430987	0	1981-02-28	2021-09-28	40.6082	1	0	1	0	Supero-interno	1	°	0	1	30	0	0	1	2	1	0	0	0	0	25	3+	°	Antraciclina	Taxani	EC	Paclitaxel + Trastuzumab	4	12+12	1	1	3	0 (sn)	0	°	°	1	1	0	15	1	0	0	10	3+	°
5276049	1	1988-03-18	2021-07-15	33.3479	0	0	0	0	Supero-esterno	1	2021-09-26	1	0	30	0	1	1	2	1	0	0	35	5	60	0/1+	°	Antraciclina	Taxani	AC	Docetaxel	4	4	2	1	3	0 (sn)	0	°	°	1	1	0	24	1	15	1	70	0/1+	°
5397710	0	1965-06-29	2021-07-23	56.1041	1	1	1	1	Supero-esterno	1	°	0	1	°	0	1	1	2	1	0	0	95	95	15	3+	°	Antraciclina	Taxani	EC	Paclitaxel + Trastuzumab	4	12+12	1	1	1	1(sn)	1	11	0	1	1	1	14	1	90	90	10	3+	°
5494701	0	1961-07-08	2022-02-15	60.6493	1	1	1			1		0	1	30	0	1	1	2	1	0	0	0	0	40	3+	°	Antraciclina	Taxani	EC	Paclitaxel + Trastuzumab	4	12+12	1	1	1	0 (sn)	0	°	°	1	1	0	0	0	°	°	°	°	°
5387855	0	1974-07-14	2022-03-02	47.6658	1	0	1			0		1	1	40	1	1	0	4	2	1	0	0	0	70	3+	°	Antraciclina	Taxani	AC	Paclitaxel + Trastuzumab	4	12+12	2	1	4	1(sn)	1	16	0	1	1	0	67	1	0	0	60	3+	°
5441046	1	1957-12-05	2022-03-15	64.3178	1	1	1			1		1	1	26	0	1	1	2	1	1	0	0	0	40	3+	°	Antraciclina	Taxani	AC	Paclitaxel + Trastuzumab	4	12+12	1	1	1	0 (sn)	0	°	°	1	1	0	0	0	°	°	°	°	°
5563194	1	1958-12-14	2022-04-14	63.3753	1	1	1			1		0	1	80	1	1	0	3	2	0	0	98	95	30	0/1+	°	Antraciclina	Taxani	EC	Paclitaxel	4	12	2	1	1	1(sn)	1	11	0	1	1	0	45	1	90	90	30	0/1+	°
5410321	0	1959-07-24	2022-05-05	62.8247	1	1	1			1		1	1	30	0	1	1	2	1	1	0	0	0	85	0/1+	°	Antraciclina	Taxani	AC	Paclitaxel	4	10	1	1	1	0 (sn)	0	°	°	1	1	0	0	0	°	°	°	°	°
5429931	1	1986-06-12	2022-05-11	35.937	0	0	0			0		1	1	80	1	1	1	3	2	1	0	0	0	55	0/1+	°	Antraciclina	Taxani	AC	Paclitaxel	4	12	2	1	1	0 (sn)	0	°	°	1	1	0	8	1	0	0	80	0/1+	°
5444324	0	1975-01-17	2022-05-18	47.3644	1	0	0			0		1	1	40	1	1	1	2	1	1	0	0	0	20	3+	°	Antraciclina	Taxani	AC	Paclitaxel + Trastuzumab	4	12+12	1	1	1	0 (sn)	0	°	°	1	1	0	13	1	0	0	40	3+	°
5465722	1	1965-11-16	2022-06-14	56.6137	1	1	1			1		1	1	19	0	1	1	1c	1	1	0	90	5	18	3+	°	Antraciclina	Taxani	AC	Docetaxel + Trastuzumab	4	4+4	1	1	2	0 (sn)	0	°	°	2	2	0	0	0	°	°	°	°	°
1882932	1	1955-12-21	2022-06-21	66.5452	1	1	1			1		0	1	30	0	1	1	2	1	1	0	0	0	55	0/1+	°	Antraciclina	Taxani	AC	Paclitaxel	4	12	1	1	2	0 (sn)	0	°	°	1	1	0	3	0	0	0	55	0/1+	°
5475381	0	1975-07-05	2022-07-19	47.0712	1	0	0			1		1	1	38	1	1	1	2	1	1	0	100	20	30	3+	°	Antraciclina	Taxani	AC	Docetaxel + Trastuzumab	4	4+4	1	1	1	0 (sn)	0	°	°	1	1	0	17	1	90	80	25	2+	1
1556379	1	1976-03-16	2022-07-20	46.3753	1	0	0			1		1	1	15	0	1	1	1c	1	1	0	85	25	18	2+	1	Antraciclina	Taxani	AC	Docetaxel + Trastuzumab	4	4+4	2	1	1	0 (sn)	0	°	°	1	1	0	0	0	°	°	°	°	°
5478381	1	1988-07-15	2022-07-22	34.0411	0	0	0			0		1	1	30	0	1	1	2	1	1	0	15	12	65	3+	°	Antraciclina	Taxani	AC	Docetaxel + Trastuzumab	4	4+4	1	1	1	0 (sn)	0	°	°	1	1	0	3	0	90	2	5	3+	°
2049561	1	1976-03-30	2022-08-02	46.3726	1	0	0			1		1	1	20	0	1	1	1c	1	1	0	0	0	20	3+	°	Antraciclina	Taxani	AC	Docetaxel + Trastuzumab + Pertuzumab	4	4+4	2	1	2	Mi(sn)	0	°	°	1	1	0	0	0	°	°	°	°	°
5446722	1	1986-10-14	2022-08-03	35.8274	0	0	0			0		1	1	20	0	1	1	1c	1	1	0	0	0	50	0/1+	°	Antraciclina	Taxani	AC	Paclitaxel	4	12	1	1	1	0 (sn)	0	°	°	1	1	0	8	1	0	0	15	0/1+	°
471043	1	1969-08-30	2022-08-10	52.9808	1	1	1			0		1	1	30	0	1	1	2	1	1	0	0	0	20	3+	°	Antraciclina	Taxani	AC	Docetaxel + Trastuzumab	4	4+4	2	1	1	1(sn)	1	17	2	1	1	0	4	0	0	0	2	3+	°
1122947	1	1972-11-13	2022-08-23	49.8082	1	0	0			1		1	1	20	0	1	1	1c	1	0	0	0	0	35	3+	°	Antraciclina	Taxani	AC	Docetaxel + Trastuzumab	4	4+4	2	1	2	0 (sn)	0	°	°	1	1	0	0	0	°	°	°	°	°
5514299	1	1968-08-04	2022-08-25	54.0932	1	1	0			1		1	1	13	0	1	1	1c	1	1	0	40	90	30	3+	°	Antraciclina	Taxani	AC	Docetaxel + Trastuzumab	4	4+4	1	1	1	0 (sn)	0	°	°	1	1	0	12	1	60	20	12	3+	°
5628786	0	1969-10-02	2022-08-26	52.9342	1	1	1			1		1	1	28	0	0	0	2	1	1	0	95	10	40	3+	°	Antraciclina	Taxani	EC	Paclitaxel + Trastuzumab	4	12+12	1	1	1	0 (sn)	0	°	°	1	1	0	0	0	°	°	°	°	°
5622990	0	1962-12-20	2022-08-26	59.7233	1	1	1			1		1	1	16	0	1	0	1c	1	1	0	0	0	65	3+	°	Antraciclina	Taxani	EC	Docetaxel + Trastuzumab + Pertuzumab	4	4+4	2	1	4	1(sn)	1	16	0	1	1	0	0	0	°	°	°	°	°
5645264	1	1968-04-25	2022-09-06	54.4027	1	1	1			1		1	1	18	0	1	1	1c	1	1	0	0	0	25	3+	°	Antraciclina	Taxani	EC	Paclitaxel + Trastuzumab	4	12+12	2	1	2	0 (sn)	0	°	°	1	1	0	0	0	°	°	°	°	°
5652147	0	1961-10-20	2022-09-13	60.9397	1	1	1			1		1	0	28	0	1	1	2	1	1	0	2	0	35	3+	°	Taxani	Trastuzumab	Paclitaxel	Trastuzumab	12	12	1	1	3	0 (sn)	0	°	°	1	1	0	9	1	0	0	60	3+	°
5041320	0	1984-11-15	2022-09-14	37.8548	0	0	0			0		1	1	20	0	1	1	1c	1	1	0	90	90	50	3+	°	Antraciclina	Taxani	AC	Docetaxel + Trastuzumab	4	4+4	2	1	1	0 (sn)	0	°	°	1	1	0	0	0	°	°	°	°	°
5515048	0	1982-02-14	2022-09-14	40.6082	1	0	0			1		1	1	25	0	1	1	2	1	0	0	25	0	60	3+	°	Antraciclina	Taxani	AC	Docetaxel + Trastuzumab	4	4+4	2	1	1	0 (sn)	0	°	°	1	1	0	0	0	°	°	°	°	°
5531308	1	1946-08-08	2022-09-30	76.1973	1	1	1			1		1	1	22	0	1	1	2	1	1	0	0	0	65	0/1+	°	Antraciclina	Taxani	AC	Paclitaxel	4	12	1	1	2	0 (sn)	0	°	°	1	1	0	3	0	0	0	8	0/1+	°
5489579	1	1963-04-16	2022-10-04	59.5096	1	1	1			0		1	1	15	0	1	1	1c	1	1	0	0	0	45	0/1+	°	Antraciclina	Taxani	AC	Paclitaxel	4	12	1	0	°	°	1	23	6	1	1	0	0	0	°	°	°	°	°
5498604	1	1969-02-01	2022-10-05	53.7096	1	1	0			1		1	1	30	0	1	1	2	1	0	0	0	0	35	3+	°	Antraciclina	Taxani	AC	Docetaxel + Trastuzumab	4	4+4	1	1	1	0 (sn)	0	°	°	1	1	1	23	1	0	0	30	3+	°
5560694	1	1973-01-29	2022-10-11	49.7315	1	0	1			1		1	1	36	1	1	0	2	1	1	0	90	40	10	2+	0	Antraciclina	Taxani	EC	Paclitaxel	4	12	1	1	1	1(sn)	1	9	0	1	1	0	17	1	95	25	8	2+	1
5675333	0	1972-01-21	2022-10-18	50.7753	1	0	1			1		1	1	36	1	1	1	2	1	1	0	0	0	50	0/1+	°	Antraciclina	Taxani	EC	Paclitaxel	4	12	2	1	1	1(sn)	0	°	°	6	2	0	46	1	0	0	45	0/1+	°
9072595	1	1984-02-19	2022-10-21	38.6959	0	0	0			0		1	1	12	0	1	1	1c	1	1	0	0	0	60	0/1+	°	Antraciclina	Taxani	EC	Paclitaxel	4	12	2	1	2	0 (sn)	0	°	°	1	1	0	0	0	°	°	°	°	°
5670350	0	1948-11-27	2022-10-25	73.9589	1	1	1			1		1	1	25	0	0	1	2	1	1	0	90	30	18	2+	1	Taxani	Trastuzumab	Paclitaxel	Trastuzumab	20	12	1	1	1	0 (sn)	0	°	°	1	1	0	14	1	98	20	25	2+	1
5554130	1	1983-05-06	2022-10-25	39.4986	0	0	0			1		1	1	30	0	1	1	2	1	1	0	80	80	30	2+	0	Antraciclina	Taxani	AC	Docetaxel	4	4	2	1	1	0 (sn)	0	°	°	1	1	0	0	0	°	°	°	°	°
363199	1	1965-10-30	2022-10-28	57.0329	1	1	1			1		1	1	12	0	1	0	1c	1	1	0	0	0	35	3+	°	Antraciclina	Taxani	AC	Docetaxel + Trastuzumab	4	4+4	2	1	1	0 (sn)	0				2	0	0	0	°	°	°	°	°
5562712	1	1986-01-23	2022-11-02	36.8	0	0	0			1		1	1	30	0	1	1	2	1	0	0	0	0	70	0/1+	°	Antraciclina	Taxani	AC	Paclitaxel	4	12	2	0	°	°	1	15	0	1	1	0	57	1	0	0	55	0/1+	°
5550020	0	1962-06-28	2022-11-08	60.4055	1	1	1			1		1	1	75	1	1	0	3	2	1	0	0	0	70	0/1+	°	Antraciclina	Taxani	AC	Paclitaxel	4	12	1	1	6	1(sn)	1	9	4	1	1	0	0	0	°	°	°	°	°
5608452	0	1972-09-28	2022-11-09	50.1479	1	0	0			1		1	1	40	1	1	0	2	1	1	0	98	98	28	3+	°	Antraciclina	Taxani	AC	Docetaxel + Trastuzumab	4	4+4	2	1	1	1(sn)	1	15	1	1	1	1	16	1	90	3	12	3+	°
5694827	0	1981-04-09	2022-11-15	41.6301	1	0	0			1		1	1	25	0	0	1	2	1	1	0	80	80	25	3+	°	Antraciclina	Taxani	EC	Docetaxel + Trastuzumab + Pertuzumab	3	4+4	1	1	1	0 (sn)	0	°	°	1	1	0	0	0	°	°	°	°	°
1865260	1	1976-03-21	2022-11-15	46.6849	1	0	0			1		0	1	30	0	1	1	2	1	0	0	50	90	15	3+	°	Antraciclina	Taxani	AC	Docetaxel + Trastuzumab	4	4+4	1	1	2	i+(sn)	0	°	°	1	1	0	0	0	°	°	°	°	°
5563545	0	1990-08-08	2022-11-22	32.3123	0	0	0			1		1	1	25	0	1	1	2	1	1	0	0	0	55	0/1+	°	Antraciclina	Taxani	AC	Paclitaxel + Pembrolizumab	4	12	2	1	1	0 (sn)	0	°	°	1	1	0	0	0	°	°	°	°	°
5542672	0	1979-03-19	2022-11-22	43.7096	1	0	0			1		1	1	40	1	1	0	2	1	1	0	0	0	80	0/1+	°	Antraciclina	Taxani	AC	Paclitaxel	4	12	1	0	°	°	1	12	8	1	1	0	12	1	0	0	70	0/1+	°
1771034	1	1960-10-31	2022-11-23	62.1041	1	1	1			1		1	1	25	0	1	1	2	1	0	0	0	0	40	3+	°	Antraciclina	Taxani	EC	Docetaxel + Trastuzumab + Pertuzumab	4	4+4	1	1	1	0 (sn)	0	°	°	1	1	0	0	0	°	°	°	°	°
10737687	1	1956-10-01	2022-11-23	66.189	1	1	1			1		1	1	18	0	1	1	1c	1	1	0	0	0	20	3+	°	Antraciclina	Taxani	AC	Docetaxel + Trastuzumab	4	4+4	2	0	°	°	1	33	0	1	1	0	0	0	°	°	°	°	°
21552	1	1958-07-05	2022-11-29	64.4466	1	1	1			1		1	1	45	1	1	1	2	1	0	0	85	5	20	3+	°	Antraciclina	Taxani	AC	Docetaxel + Trastuzumab	4	4+4	1	1	1	0 (sn)	0	°	°	1	1	0	0	0	°	°	°	°	°
5153317	1	1953-01-15	2022-11-30	69.9205	1	1	1			1		1	1	24	0	1	1	2	1	1	0	0	0	45	3+	°	Antraciclina	Taxani	AC	Docetaxel + Trastuzumab	4	4+4	1	1	2	0 (sn)	0	°	°	1	1	0	0	0	°	°	°	°	°
5572429	1	1989-04-05	2022-11-30	33.6767	0	0	0			1		1	1	13	0	1	1	1c	1	1	0	0	0	35	3+	°	Antraciclina	Taxani	AC	Docetaxel + Trastuzumab	4	4+4	2	1	3	0 (sn)	0	°	°	1	1	0	0	0	°	°	°	°	°
5591702	0	1983-02-01	2022-11-30	39.8548	0	0	0			1		1	1	13	0	1	1	1c	1	1	0	90	60	50	3+	°	Antraciclina	Taxani	EC	Docetaxel + Trastuzumab	4	4+4	2	1	1	0 (sn)	0	°	°	2	2	0	0	0	°	°	°	°	°
5618726	0	1975-09-17	2022-12-06	47.2521	1	0	1			1		1	1	50	1	0	1	2	1	1	0	95	95	15	2+	1	Taxani	Trastuzumab	Docetaxel	Trastuzumab + Pertuzumab	6	12	1	1	1	Mi(sn)	0	°	°	0	0	0	50	1	80	20	2	0/1+	°
5565527	1	1945-09-14	2022-12-06	77.2795	1	1	1			1		1	1	12	0	1	1	1c	1	0	0	90	0	25	2+	1	Antraciclina	Taxani	AC	Docetaxel + Trastuzumab	4	4+4	1	1	1	0 (sn)	0	°	°	1	1	0	4	0	90	20	12	3+	°
5601305	1	1975-06-08	2022-12-09	47.537	1	0	0			1		1	1	20	0	1	0	1c	1	0	0	0	0	60	0/1+	°	Antraciclina	Taxani	AC	Paclitaxel	4	12	1	1	1	0 (sn)	0	°	°	1	1	0	0	0	°	°	°	°	°
5566990	1	1949-08-01	2022-12-13	73.4164	1	1	1			1		1	1	20	0	1	1	1c	1	1	0	0	0	55	0/1+	°	Antraciclina	Taxani	EC	Paclitaxel	4	12	1	1	2	0 (sn)	0	°	°	1	1	0	0	0	°	°	°	°	°
5610855	0	1975-04-06	2022-12-15	47.726	1	0	0			1		1	0	40	1	0	1	2	1	1	0	90	90	10	2+	0	Antraciclina	Taxani	EC	Docetaxel	4	4	2	1	1	i+(sn)	0	°	°	1	1	1	7	1	90	0	10	2+	0
5707973	1	1987-04-11	2022-12-15	35.7041	0	0	0			0		1	1	26	0	1	1	2	1	0	0	20	0	70	2+	0	Antraciclina	Taxani	EC	Paclitaxel	4	12	1	1	1	0 (sn)	0	°	°	1	1	0	7	1	0	0	70	0/1+	°
5583890	1	1980-01-24	2022-12-22	42.9397	1	0	0			1		1	1	30	0	1	0	2	1	1	0	70	25	70	3+	°	Antraciclina	Taxani	AC	Docetaxel + Trastuzumab	4	4+4	2	1	1	0 (sn)	0	°	°	1	1	0	0	0	°	°	°	°	°
2058619	0	1976-10-05	2022-12-23	46.2466	1	0	0			1		1	1	15	0	1	1	1c	1	0	0	0	0	90	0/1+	°	Antraciclina	Taxani	EC	Paclitaxel	4	12	1	1	4	0 (sn)	0	°	°	1	1	0	0	0	°	°	°	°	°
5589207	0	1973-11-08	2022-12-28	49.1699	1	0	1			1		1	1	30	0	1	1	2	1	0	0	95	80	20	2+	1	Antraciclina	Taxani	AC	Docetaxel + Trastuzumab	4	4+4	1	1	1	0 (sn)	0	°	°	1	1	0	6	0	90	0	3	2+	1
5579803	1	1978-07-09	2022-12-28	44.5014	1	0	1			1		1	1	11	0	1	1	1c	1	1	0	65	0	45	3+	°	Antraciclina	Taxani	AC	Docetaxel + Trastuzumab	4	4+4	2	1	1	0 (sn)	0	°	°	1	1	0	0	0	°	°	°	°	°
1845183	1	1964-08-30	2023-01-04	58.3863	1	1	1			1		0	1	18	0	0	1	1c	1	0	0	0	0	65	0/1+	°	Antraciclina	Taxani	AC	Paclitaxel	4	12	1	1	1	0 (sn)	0	°	°	1	1	0	6	0	0	0	70	0/1+	°
5641733	0	1979-05-13	2023-01-12	43.6986	1	0	0			1		0	1	13	0	1	1	1c	1	0	0	90	85	20	3+	°	Antraciclina	Taxani	EC	Docetaxel + Trastuzumab + Pertuzumab	4	4+4	1	1	1	0 (sn)	0	°	°	1	1	0	11	1	90	3	5	2+	1
5638386	1	1953-04-07	2023-01-18	69.8301	1	1	1			1		1	1	30	0	1	1	2	1	1	0	0	0	80	0/1+	°	Antraciclina	Taxani	AC	Paclitaxel	4	12	1	1	1	0 (sn)	0	°	°	1	1	0	0	0	°	°	°	°	°
5618468	0	1960-05-25	2023-01-19	62.6959	1	1	1			1		1	1	30	0	1	1	2	1	1	0	0	0	25	3+	°	Antraciclina	Taxani	AC	Paclitaxel	4	12	2	0	°	°	1	10	0	1	1	0	0	0	°	°	°	°	°
5129137	1	1966-06-25	2023-01-31	56.6411	1	1	1			0		1	1	11	0	1	1	1c	1	0	0	0	0	50	0/1+	°	Antraciclina	Taxani	AC	Paclitaxel	4	12	1	1	1	0 (sn)	0	°	°	1	1	0	0	0	°	°	°	°	°
1988135	1	1973-01-15	2023-02-01	50.0795	1	0	0			0		1	1	23	0	1	0	2	1	0	0	90	12	30	2+	1	Antraciclina	Taxani	AC	Docetaxel + Trastuzumab	4	4+4	1	1	1	0 (sn)	0	°	°	2	2	0	14	1	90	5	5	2+	1
5608209	1	1968-04-25	2023-02-08	54.8274	1	1	1			1		1	1	30	0	1	1	2	1	0	0	98	98	55	3+	°	Antraciclina	Taxani	AC	Docetaxel + Trastuzumab	4	4+4	1	1	2	0 (sn)	0	°	°	1	1	0	0	0	°	°	°	°	°
5636985	0	1967-08-10	2023-02-09	55.5397	1	1	1			1		1	1	15	0	1	1	1c	1	1	0	0	0	80	0/1+	°	Antraciclina	Taxani	AC	Paclitaxel	4	12	1	1	2	0 (sn)	0	°	°	1	1	0	0	0	°	°	°	°	°
1406269	1	1964-11-21	2023-02-14	58.2712	1	1	1			1		1	1	15	0	1	1	1c	1	0	0	0	0	15	0/1+	°	Antraciclina	Taxani	AC	Paclitaxel	4	12	1	1	1	0 (sn)	0	°	°	1	1	0	6	0	0	0	4	0/1+	°
5631595	1	1966-12-29	2023-02-23	56.1918	1	1	1			1		1	1	60	1	1	1	3	2	1	0	0	0	40	3+	°	Antraciclina	Taxani	AC	Docetaxel + Trastuzumab	4	4+4	1	1	4	0 (sn)	0	°	°	1	1	0	0	0	°	°	°	°	°
5614254	1	1956-01-27	2023-03-02	67.1397	1	1	1			1		1	1	15	0	1	1	1c	1	1	0	0	0	80	0/1+	°	Antraciclina	Taxani	AC	Paclitaxel	4	12	1	1	2	0 (sn)	0	°	°	1	1	0	11	1	0	0	90	0/1+	°
5634148	1	1950-10-15	2023-03-07	72.4411	1	1	1			1		1	1	10	0	1	1	1b	1	0	0	0	0	35	0/1+	°	Antraciclina	Taxani	AC	Paclitaxel	4	12	1	1	2	0 (sn)	0	°	°	1	1	0	0	0	°	°	°	°	°
572207	1	1955-10-19	2023-03-07	67.4274	1	1	1			1		1	1	40	1	1	1	2	1	1	0	90	80	25	2+	0	Antraciclina	Taxani	AC	Docetaxel	4	4	2	0	°	°	1	17	5	1	1	1	45	1	90	75	5	2+	0
5619815	0	1989-10-01	2023-03-09	33.4575	0	0	0			0		1	1	25	0	1	1	2	1	1	0	0	0	90	0/1+	°	Antraciclina	Taxani	AC	Paclitaxel + Pembrolizumab	4	12	1	1	4	0 (sn)	0	°	°	1	1	0	0	0	°	°	°	°	°
5624241	0	1961-02-14	2023-03-14	62.1178	1	1	1			1		1	1	45	1	1	1	2	1	1	0	0	0	°	0/1+	°	Antraciclina	Taxani	AC	Paclitaxel + Pembrolizumab	4	12	1	1	2	0 (sn)	0	°	°	4	2	0	5	0	0	0	12	2+	0
5755127	0	1965-04-25	2023-03-17	57.9315	1	1	1			1		1	1	45	1	1	1	2	1	1	0	5	0	40	3+	°	Antraciclina	Taxani	EC	Paclitaxel + Trastuzumab	4	12+12	2	1	1	0 (sn)	0	°	°	1	1	0	0	0	°	°	°	°	°
1670098	0	1945-06-08	2023-03-23	77.8411	1	1	1			1		0	0	30	0	1	1	2	1	0	0	0	0	35	3+	°	Antraciclina	Taxani	AC	Docetaxel + Trastuzumab	4	4+4	1	1	4	0 (sn)	0	°	°	1	1	0	15	1	0	0	20	3+	°
2064219	0	1962-06-21	2023-03-24	60.7973	1	1	1			0		1	1	20	0	1	1	1c	1	0	0	0	0	30	3+	°	Antraciclina	Taxani	EC	Paclitaxel + Trastuzumab	4	10+12	1	1	1	0 (sn)	0	°	°	1	1	0	2	0	0	0	5	3+	°
5636033	1	1942-07-11	2023-03-30	80.7726	1	1	1			1		1	1	30	0	1	1	2	1	1	0	0	0	35	0/1+	°	Antraciclina	Taxani	EC	Paclitaxel + Pembrolizumab	4	12	2	1	2	0 (sn)	0	°	°	1	1	0	4	0	0	0	25	0/1+	°
5660321	1	1977-12-10	2023-04-11	45.3644	1	0	1			1		1	1	16	0	1	0	1c	1	0	0	75	80	30	3+	°	Antraciclina	Taxani	AC	Docetaxel + Trastuzumab	4	4+4	1	1	1	0 (sn)	0	°	°	1	1	0	0	0	°	°	°	°	°
5668043	0	1945-08-11	2023-04-11	77.7178	1	1	1			1		0	1	47	1	1	1	2	1	1	0	100	100	80	2+	0	Antraciclina	Taxani	AC	Paclitaxel	4	12	1	1	2	1(sn)	1	7	7	0	0	1	55	1	95	95	30	0/1+	°
5690297	0	1980-12-04	2023-04-12	42.3808	1	0	0			1		1	1	25	0	1	1	2	1	1	0	0	0	60	0/1+	°	Antraciclina	Taxani	EC	Paclitaxel + Pembrolizumab	4	12	2	1	4	0 (sn)	0	°	°	1	1	0	0	0	°	°	°	°	°
2065451	0	1951-12-23	2023-04-18	71.3671	1	1	1			1		1	1	60	1	1	1	3	2	0	0	0	0	50	0/1+	°	Antraciclina	Taxani	EC	Paclitaxel + Pembrolizumab	4	12	2	1	1	0 (sn)	0	°	°	1	1	0	0	0	°	°	°	°	°
5785811	0	1970-03-28	2023-04-28	53.1205	1	1	1			1		1	1	25	0	1	1	2	1	1	0	0	0	12	3+	°	Antraciclina	Taxani	EC	Docetaxel + Trastuzumab + Pertuzumab	4	4+4	1	1	2	0 (sn)	0	°	°	1	1	0	0	0	°	°	°	°	°
5671300	1	1962-03-07	2023-05-02	61.1945	1	1	1			1		1	1	25	0	1	1	2	1	1	0	90	80	70	2+	1	Antraciclina	Taxani	AC	Docetaxel + Trastuzumab	4	4+4	2	1	3	0 (sn)	0	°	°	1	1	1	3	0	90	20	12	2+	1
1777389	1	1961-03-30	2023-05-04	62.137	1	1	1			1		1	1	15	0	1	1	1c	1	1	0	0	0	60	0/1+	°	Antraciclina	Taxani	EC	Paclitaxel + Pembrolizumab	4	12	1	1	2	0 (sn)	0	°	°	1	1	0	0	0	°	°	°	°	°
5649216	0	1967-02-09	2023-05-09	56.2822	1	1	1			1		1	1	30	0	1	1	2	1	1	0	0	0	35	3+	°	Antraciclina	Taxani	EC	Docetaxel + Trastuzumab	4	4+4	2	1	3	0 (sn)	0	°	°	1	1	0	16	1	0	0	45	3+	°
5325883	1	1968-02-28	2023-05-16	55.2493	1	1	1			0		1	1	40	1	1	1	2	1	1	0	0	0	40	3+	°	Antraciclina	Taxani	AC	Docetaxel + Trastuzumab	4	4+4	1	1	2	0 (sn)	0	°	°	1	1	0	0	0	°	°	°	°	°
5807817	0	1972-10-24	2023-05-16	50.5918	1	0	1			1		1	1	20	0	1	1	1c	1	1	0	80	99	30	2+	1	Antraciclina	Taxani	AC	Docetaxel + Trastuzumab + Pertuzumab	4	4+4	1	1	3	1(sn)	1	18	2	1	1	0	0	0	98	0	1	2+	1
1857022	1	1944-06-29	2023-05-19	78.9397	1	1	1			1		1	1	65	1	1	1	4	2	1	0	0	0	60	0/1+	°	Antraciclina	Taxani	EC	Paclitaxel + Pembrolizumab	4	12	2	0	°	°	1	11	11	1	1	1	48	1	0	0	40	0/1+	°
5657148	1	1957-01-13	2023-05-24	66.4027	1	1	1			1		1	1	20	0	1	0	1c	1	1	0	0	0	55	3+	°	Antraciclina	Taxani	AC	Docetaxel + Trastuzumab	4	4+4	1	1	2	0 (sn)	0	°	°	1	1	0	2	0	0	0	35	3+	°
5786512	0	1992-06-01	2023-05-26	31.0027	0	0	0			1		1	1	15	0	1	1	1c	1	1	0	0	0	40	3+	°	Antraciclina	Taxani	AC	Docetaxel + Trastuzumab	4	4+4	2	1	3	1(sn)	1	12	0	1	1	1	2	0	10	0	1	2+	1
359263	0	1963-02-02	2023-05-31	60.3644	1	1	0			1		1	1	35	1	1	1	2	1	0	0	90	60	30	3+	°	Antraciclina	Taxani	AC	Docetaxel + Trastuzumab	4	4+4	2	1	1	0 (sn)	0	°	°	2	2	0	0	0	°	°	°	°	°
5218197	1	1973-10-04	2023-06-06	49.7041	1	0	0			0		1	1	50	1	1	1	2	1	1	0	25	0	70	0/1+	°	Antraciclina	Taxani	AC	Paclitaxel	4	9	1	1	2	0 (sn)	0	°	°	1	1	0	0	0	°	°	°	°	°
5671370	1	1971-10-15	2023-06-07	51.6795	1	0	1			1		1	1	60	1	1	0	3	2	1	0	0	0	70	0/1+	°	Antraciclina	Taxani	EC	Paclitaxel + Pembrolizumab	4	12	2	1	1	1(sn)	1	11	9	1	1	1	45	1	0	0	80	0/1+	°
5675095	0	1963-01-28	2023-06-08	60.4	1	1	1			1		1	1	25	0	1	1	2	1	0	0	0	0	70	0/1+	°	Antraciclina	Taxani	AC	Paclitaxel	4	12	1	1	3	0 (sn)	0	°	°	1	1	0	0	0	°	°	°	°	°
5688456	0	1944-06-21	2023-06-08	79.0164	1	1	1			1		1	1	31	1	1	1	2	1	1	1	0	0	45	0/1+	°	Taxani	Pembrolizumab	Paclitaxel	Pembrolizumab	12	12	1	1	2	1(sn)	1	6	0	1	1	1	3	0	0	0	5	0/1+	°
5691929	1	1988-05-20	2023-06-08	35.074	0	0	0			0		1	1	23	0	1	1	2	1	1	0	0	0	50	0/1+	°	Antraciclina	Taxani	AC	Paclitaxel	4	12	2	1	1	0 (sn)	0	°	°	1	1	0	4	0	0	0	35	0/1+	°
4911	1	1966-06-25	2023-06-09	56.9945	1	1	1			1		1	1	18	0	1	1	1c	1	0	0	0	0	25	0/1+	°	Antraciclina	Taxani	AC	Paclitaxel	4	12	2	1	4	0 (sn)	0	°	°	1	1	0	2	0	0	0	10	0/1+	°
5675836	0	1959-08-09	2023-06-13	63.8877	1	1	1			1		1	1	13	0	1	1	1c	1	0	0	90	0	15	3+	°	Antraciclina	Taxani	AC	Docetaxel + Trastuzumab	4	4+4	1	1	1	0 (sn)	0	°	°	1	1	0	7	1	90	5	3	2+	1
5758239	0	1968-03-22	2023-06-13	55.263	1	1	1			1		1	1	27	0	1	1	2	1	1	0	0	0	42	3+	°	Antraciclina	Taxani	AC	Docetaxel + Trastuzumab + Pertuzumab	4	4+4	1	1	2	0 (sn)	0	°	°	1	1	0	0	0	°	°	°	°	°
5688827	0	1982-02-01	2023-06-15	41.3945	1	0	1			0		1	1	60	1	1	0	4	2	1	0	0	0	35	3+	°	Antraciclina	Taxani	AC	Docetaxel + Trastuzumab	4	4+4	2	0	°	°	1	10	0	1	1	0	3	0	0	0	2	2+	1
5679464	0	1971-11-28	2023-06-22	51.6	1	0	0			1		1	1	30	0	1	1	2	1	0	0	0	0	75	3+	°	Antraciclina	Taxani	AC	Docetaxel + Trastuzumab	4	4+4	2	1	4	Mi(sn)	0	°	°	1	1	0	8	1	0	0	80	3+	°
5691455	1	1989-03-19	2023-06-27	34.2959	0	0	0			0		1	1	30	0	1	1	2	1	1	0	0	0	30	3+	°	Antraciclina	Taxani	AC	Docetaxel + Trastuzumab	4	4+4	1	1	3	0 (sn)	0	°	°	1	1	0	0	0	°	°	°	°	°
5003922	1	1976-07-16	2023-07-05	47	1	0	0			1		1	1	16	0	1	0	1c	1	1	0	0	0	80	0/1+	°	Antraciclina	Taxani	EC	Paclitaxel + Pembrolizumab	4	12	1	0	°	°	1	8	0	1	1	0	0	0	°	°	°	°	°
5719138	0	1979-07-01	2023-07-13	44.063	1	0	0			1		1	1	27	0	1	1	2	1	1	0	20	0	20	0/1+	°	Antraciclina	Taxani	AC	Paclitaxel	4	12	1	1	2	0 (sn)	0	°	°	1	1	0	0	0	°	°	°	°	°
5843327	0	1959-05-13	2023-07-14	64.2137	1	1	1			1		1	1	20	0	1	1	1c	1	1	0	99	10	40	0/1+	°	Antraciclina	Taxani	AC	Paclitaxel	2	12	1	1	2	1(sn)	1	5	0	1	1	1	15	1	95	2	10	0/1+	°
5730183	0	1998-07-07	2023-07-25	25.0658	0	0	0			1		1	1	19	0	1	1	1c	1	1	0	5	2	60	3+	°	Antraciclina	Taxani	AC	Docetaxel + Trastuzumab	4	4+4	2	1	1	0 (sn)	0	°	°	1	1	0	0	0	°	°	°	°	°
5656533	0	1960-01-14	2023-07-26	63.5726	1	1	1			1		1	1	23	0	1	1	2	1	0	0	0	0	40	2+	1	Antraciclina	Taxani	AC	Docetaxel + Trastuzumab	4	4+4	1	1	1	0 (sn)	0	°	°	4	2	0	8	1	0	10	35	2+	1
5695118	0	1974-11-07	2023-07-26	48.7479	1	0	0			0		1	1	25	0	1	1	2	1	0	0	95	25	30	3+	°	Antraciclina	Taxani	AC	Docetaxel + Trastuzumab	4	4+4	1	1	1	0 (sn)	0	°	°	1	1	0	2	0	80	0	5	3+	°
9011372	1	1977-03-25	2023-08-03	46.389	1	0	0			1		1	1	27	0	1	0	2	1	1	0	95	95	35	2+	0	Antraciclina	Taxani	AC	Docetaxel	4	4	1	1	1	1(sn)	1	17	0	1	1	0	15	1	95	95	5	0/1+	°
199951	1	1949-06-28	2023-08-03	74.1479	1	1	1			1		1	1	27	0	1	0	2	1	1	0	90	3	30	0/1+	°	Antraciclina	Taxani	EC	Docetaxel	4	4	1	1	3	1(sn)	1	6	4	1	1	0	6	0	70	30	2	0/1+	°
10949456	1	1966-12-27	2023-08-08	56.6521	1	1	1			0		1	1	13	0	1	1	1c	1	0	0	0	0	60	3+	°	Antraciclina	Taxani	EC	Docetaxel + Trastuzumab	4	4+4	1	1	1	0 (sn)	0	°	°	1	1	0	0	0	°	°	°	°	°
5698227	0	1973-11-27	2023-08-10	49.7342	1	0	1			1		1	1	40	1	1	1	2	1	1	0	0	0	50	2+	0	Antraciclina	Taxani	EC	Paclitaxel + Pembrolizumab	4	12	1	1	3	0 (sn)	0	°	°	4	2	0	0	0	°	°	°	°	°
5719456	0	1970-01-15	2023-08-22	53.6356	1	1	1			1		1	1	12	0	1	1	1c	1	0	0	0	0	50	3+	°	Antraciclina	Taxani	AC	Docetaxel + Trastuzumab	4	4+4	1	1	4	0 (sn)	0	°	°	1	1	0	0	0	°	°	°	°	°
5183807	1	1979-08-14	2023-08-22	44.0521	1	0	0			1		1	1	31	1	1	1	2	1	1	0	65	60	55	0/1+	°	Antraciclina	Taxani	AC	Docetaxel	4	4	2	1	3	1(sn)	1	13	4	1	1	0	31	1	85	20	5	0/1+	°
924147	1	1970-03-12	2023-08-22	53.4822	1	1	1			1		1	1	21	0	1	0	2	1	1	0	70	10	30	3+	°	Antraciclina	Taxani	AC	Docetaxel + Trastuzumab	4	4+4	2	1	2	0 (sn)	0	°	°	1	1	0	0	0	°	°	°	°	°
2073490	0	1973-09-16	2023-08-25	49.9726	1	0	1			1		1	1	18	0	1	1	1c	1	1	0	85	85	35	0/1+	°	Antraciclina	Taxani	EC	Paclitaxel	4	12	2	1	1	1(sn)	1	20	7	1	1	1	22	1	95	35	5	0/1+	°
5728041	0	1980-08-17	2023-08-25	43.0493	1	0	0			1		1	1	45	1	1	1	2	1	1	0	10	0	30	2+	0	Antraciclina	Taxani	EC	Paclitaxel + Pembrolizumab	4	12	2	0	°	°	1	13	8	1	1	1	9	1	20	0	40	0/1+	°
1820194	1	1977-11-28	2023-09-05	45.8	1	0	1			1		1	1	15	0	1	1	1c	1	0	0	0	0	°	0/1+	°	Antraciclina	Taxani	EC	Paclitaxel + Pembrolizumab	4	12	1	1	1	0 (sn)	0	°	°	1	1	0	6	0	0	0	80	0/1+	°
5724851	0	1965-06-09	2023-09-05	58.2795	1	1	1			1		1	1	35	1	1	0	2	1	1	0	99	2	30	2+	1	Antraciclina	Taxani	AC	Paclitaxel + Trastuzumab	4	12+12	1	1	2	0 (sn)	0	°	°	1	1	0	0	0	°	°	°	°	°
5873144	1	1988-09-30	2023-09-05	34.9534	0	0	0			0		1	1	11	0	1	0	1c	1	1	0	0	0	80	0/1+	°	Antraciclina	Taxani	EC	Paclitaxel	4	12	2	1	3	0 (sn)	0	°	°	1	1	0	0	0	°	°	°	°	°
5685713	1	1978-09-04	2023-09-05	45.0329	1	0	0			1		1	1	40	1	1	0	2	1	1	0	95	85	20	3+	°	Antraciclina	Taxani	AC	Docetaxel + Trastuzumab	4	4+4	1	1	2	0 (sn)	0	°	°	1	1	0	11	1	80	80	8	3+	°
5756051	1	1985-12-03	2023-09-06	37.7836	0	0	0			0		1	1	30	0	1	1	2	1	0	0	0	0	60	0/1+	°	Antraciclina	Taxani	EC	Paclitaxel + Pembrolizumab	4	12	1	1	1	1(sn)	1	8	0	1	1	0	32	1	0	0	70	0/1+	°
5719521	1	1969-03-29	2023-09-07	54.4795	1	1	1			1		1	1	20	0	1	1	1c	1	1	0	95	85	20	3+	°	Antraciclina	Taxani	AC	Docetaxel + Trastuzumab	4	4+4	1	1	1	0 (sn)	0	°	°	1	1	0	13	1	90	15	6	2+	1
1678848	1	1992-02-14	2023-09-07	31.5836	0	0	0			1		1	1	40	1	1	1	2	1	1	0	0	0	35	2+	1	Antraciclina	Taxani	AC	Docetaxel + Trastuzumab	4	4+4	2	1	1	1(sn)	1	19	3	1	1	1	22	1	0	0	35	2+	0
5731654	0	1954-12-02	2023-09-12	68.8247	1	1	1			1		1	1	45	1	1	0	4	2	1	0	70	30	30	3+	°	Antraciclina	Taxani	AC	Docetaxel + Trastuzumab + Pertuzumab	4	4+4	1	0	°	°	1	3	0	1	1	0	0	0	°	°	°	°	°
5749661	1	1971-02-18	2023-09-19	52.6192	1	1	1			1		1	1	20	0	1	1	1c	1	0	0	95	70	30	3+	°	Antraciclina	Taxani	AC	Docetaxel + Trastuzumab	4	4+4	1	1	1	0 (sn)	0	°	°	1	1	0	0	0	°	°	°	°	°
5753964	0	1965-10-22	2023-09-19	57.9479	1	1	1			1		1	1	23	0	1	0	2	1	1	0	100	25	22	2+	1	Antraciclina	Taxani	AC	Docetaxel + Trastuzumab	4	4+4	1	1	3	0 (sn)	0	°	°	1	1	1	13	1	95	85	10	0/1+	°
5738738	1	1977-06-11	2023-09-21	46.3096	1	0	0			1		1	1	50	1	1	1	4	2	1	0	90	1	35	2+	0	Antraciclina	Taxani	AC	Paclitaxel	4	12	2	1	3	0 (sn)	0	°	°	1	1	0	27	1	90	0	10	2+	0
5742878	1	1982-08-22	2023-09-22	41.1123	1	0	0			1		1	1	44	1	1	1	4	2	0	0	0	0	70	2+	0	Antraciclina	Taxani	EC	Paclitaxel + Pembrolizumab	4	12	1	1	1	0 (sn)	0	°	°	1	1	0	0	0	°	°	°	°	°
5748616	1	1951-02-09	2023-09-22	72.6658	1	1	1			1		1	1	35	1	1	1	2	1	0	0	0	0	65	2+	1	Antraciclina	Taxani	AC	Docetaxel + Trastuzumab	4	4+4	1	1	1	0 (sn)	0	°	°	1	1	0	0	0	°	°	°	°	°
199845	1	1948-05-15	2023-09-22	75.4055	1	1	1			0		1	1	30	0	1	1	2	1	1	0	85	85	20	2+	1	Antraciclina	Taxani	AC	Docetaxel + Trastuzumab	4	4+4	1	1	4	0 (sn)	0	°	°	1	1	0	9	1	95	95	5	2+	1
5754622	0	1963-08-02	2023-09-29	60.2	1	1	1			1		1	1	30	0	1	1	2	1	1	0	70	10	70	0/1+	°	Antraciclina	Taxani	AC	Paclitaxel	4	12	1	0	°	°	1	7	6	1	1	0	30	1	90	0	30	0/1+	°
5890529	0	1965-06-09	2023-10-06	58.3644	1	1	1			1		1	1	20	0	1	1	1c	1	1	0	5	0	30	3+	°	Antraciclina	Taxani	EC	Paclitaxel + Trastuzumab	4	12+12	1	1	3	0 (sn)	0	°	°	1	1	0	0	0	°	°	°	°	°
5760763	1	1949-06-30	2023-10-10	74.3288	1	1	1			1		1	1	38	1	1	1	2	1	1	0	0	0	15	3+	°	Antraciclina	Taxani	AC	Docetaxel + Trastuzumab	4	4+4	1	1	3	0 (sn)	0	°	°	1	1	0	0	0	°	°	°	°	°
5766441	0	1979-12-07	2023-10-11	43.874	1	0	1			1		1	1	20	0	1	1	1c	1	1	0	0	0	40	0/1+	°	Antraciclina	Taxani	AC	Paclitaxel	4	12	2	1	1	0 (sn)	0	°	°	1	1	0	0	0	°	°	°	°	°
5809106	1	1973-05-28	2023-10-12	50.4082	1	0	0			1		1	1	15	0	1	1	1c	1	1	0	0	0	22	0/1+	°	Antraciclina	Taxani	EC	Paclitaxel + Pembrolizumab	4	12	2	1	2	0 (sn)	0	°	°	1	1	0	0	0	°	°	°	°	°
151361	1	1959-10-13	2023-10-17	64.0548	1	1	1			0		1	1	21	0	1	1	4	2	1	0	0	0	30	2+	0	Antraciclina	Taxani	EC	Paclitaxel + Pembrolizumab	4	12	2	1	1	0 (sn)	0	°	°	4	2	1	11	1	0	0	5	0/1+	°
5761185	1	1968-07-17	2023-10-19	55.2932	1	1	1			1		1	1	40	1	1	0	4	2	1	0	0	0	30	0/1+	°	Antraciclina	Taxani	EC	Paclitaxel + Pembrolizumab	4	12	2	1	1	1(sn)	1	9	0	1	1	0	27	1	0	0	25	0/1+	°
5771678	0	1977-05-10	2023-10-24	46.4877	1	0	0			1		1	1	30	0	1	1	2	1	1	0	2	2	30	0/1+	°	Antraciclina	Taxani	EC	Paclitaxel + Pembrolizumab	4	12	2	1	3	0 (sn)	0	°	°	1	1	0	0	0	°	°	°	°	°
5803242	1	1946-02-09	2023-10-24	77.7562	1	1	1			1		1	1	35	1	1	1	2	1	1	0	0	0	25	3+	°	Taxani	Trastuzumab	Paclitaxel	Trastuzumab	12	12	1	1	3	0 (sn)	0	°	°	1	1	0	0	0	°	°	°	°	°
5769408	1	1967-01-06	2023-10-27	56.8438	1	1	1			1		1	1	°	0	1	0	2	1	1	0	5	0	22	3+	°	Antraciclina	Taxani	AC	Docetaxel + Trastuzumab	4	4+4	2	1	3	0 (sn)	0	°	°	1	1	0	0	0	°	°	°	°	°
5773464	0	1986-04-26	2023-11-03	37.5479	0	0	0			1		1	1	9	0	1	0	1b	1	1	0	0	0	60	0/1+	°	Antraciclina	Taxani	EC	Paclitaxel + Pembrolizumab	4	12	1	1	3	0 (sn)	0	°	°	1	1	0	3	0	0	0	60	0/1+	°
5752958	1	1951-04-06	2023-11-10	72.6466	1	1	1			1		1	1	40	1	1	1	4	2	1	0	90	75	30	0/1+	°	Antraciclina	Taxani	EC	Docetaxel	4	4	1	0	°	°	1	9	4	1	1	0	12	1	90	85	20	0/1+	°
5793824	1	1960-04-12	2023-11-14	63.6329	1	1	1			0		1	1	19	0	1	1	1c	1	1	0	0	0	80	3+	°	Antraciclina	Taxani	AC	Docetaxel + Trastuzumab	4	4+4	1	1	4	0 (sn)	0	°	°	1	1	0	0	0	°	°	°	°	°
1394784	1	1971-10-05	2023-11-15	52.1479	1	1	1			1		1	1	17	0	1	1	1c	1	1	0	0	0	80	0/1+	°	Antraciclina	Taxani	AC	Paclitaxel	4	12	1	1	1	0 (sn)	0	°	°	1	1	0	0	0	°	°	°	°	°
5785688	1	1976-04-07	2023-11-23	47.6603	1	0	0			1		1	1	18	0	1	1	1c	1	0	0	80	60	25	3+	°	Antraciclina	Taxani	AC	Docetaxel + Trastuzumab + Pertuzumab	4	4+4	1	1	3	0 (sn)	0	°	°	1	1	0	0	0	°	°	°	°	°
5777132	0	1965-07-19	2023-11-23	58.3863	1	1	1			1		1	1	13	0	1	0	1c	1	1	0	0	0	40	3+	°	Antraciclina	Taxani	AC	Docetaxel + Trastuzumab	4	4+4	1	1	2	0 (sn)	0	°	°	1	1	0	0	0	°	°	°	°	°
5803429	0	1951-09-03	2023-11-28	72.2849	1	1	1			1		1	1	30	0	1	1	2	1	1	0	90	10	25	0/1+	°	Antraciclina	Taxani	AC	Docetaxel	4	4	1	1	1	1(sn)	1	11	0	1	1	0	15	1	90	0	2	0/1+	°
5828631	1	1958-08-08	2023-11-29	65.3534	1	1	1			1		1	1	20	0	1	1	1c	1	0	0	0	0	40	3+	°	Taxani	Trastuzumab	Paclitaxel	Trastuzumab	12	12	1	1	1	0 (sn)	0	°	°	1	1	0	15	1	0	0	80	3+	°
1630237	1	1977-07-19	2023-12-05	46.411	1	0	1			1		1	1	25	0	1	1	2	1	1	0	30	30	10	2+	1	Antraciclina	Taxani	AC	Paclitaxel + Trastuzumab	4	12+12	1	1	3	1(sn)	1	10	3	1	1	1	21	1	30	20	5	3+	°
5779116	1	1961-05-25	2023-12-05	62.5726	1	1	1			1		1	1	20	0	1	1	1c	1	1	0	0	0	30	2+	0	Antraciclina	Taxani	AC	Paclitaxel	4	12	1	1	1	0 (sn)	0	°	°	1	1	0	0	0	°	°	°	°	°
17537	1	1972-05-07	2023-12-12	51.6329	1	0	1			1		1	1	35	1	1	1	2	1	0	0	0	0	55	0/1+	°	Antraciclina	Taxani	AC	Paclitaxel	4	12	1	1	2	0 (sn)	0	°	°	1	1	0	0	0	°	°	°	°	°
1446685	1	1976-12-03	2023-12-14	47.0603	1	0	1			1		1	1	30	0	1	1	2	1	1	0	90	40	20	2+	0	Antraciclina	Taxani	AC	Docetaxel	4	4	1	1	1	0 (sn)	0	°	°	1	1	0	8	1	90	65	4	2+	1
5798372	1	1975-04-12	2023-12-15	48.7096	1	0	1			0		1	1	90	1	1	1	4	2	1	0	0	0	60	3+	°	Antraciclina	Taxani	AC	Docetaxel + Trastuzumab	4	4+4	1	0	°	°	1	3	0	4	2	0	0	0	°	°	°	°	°
5814217	0	1977-04-08	2023-12-19	46.7288	1	0	0			1		1	1	28	0	1	1	2	1	1	0	0	0	55	3+	°	Antraciclina	Taxani	AC	Docetaxel + Trastuzumab + Pertuzumab	4	4+4	1	1	2	0 (sn)	0	°	°	1	1	0	20	1	0	0	55	3+	°
5572842	0	1959-12-04	2023-12-19	64.0849	1	1	1			1		1	1	8	0	1	1	1b	1	1	0	0	0	30	3+	°	Antraciclina	Taxani	AC	Docetaxel + Trastuzumab + Pertuzumab	4	4+4	1	1	1	0 (sn)	0	°	°	1	1	0	0	0	°	°	°	°	°
5807867	1	1957-05-15	2023-12-21	66.6466	1	1	1			1		1	1	40	1	1	0	4	2	1	0	40	0	30	3+	°	Antraciclina	Taxani	AC	Docetaxel + Trastuzumab + Pertuzumab	4	4+4	2	1	2	Mi(sn)	0	°	°	1	1	1	7	1	0	0	45	3+	°
5190514	1	1965-04-24	2023-12-28	58.7178	1	1	1			1		1	1	12	0	1	1	1c	1	0	0	0	0	35	0/1+	°	Antraciclina	Taxani	AC	Paclitaxel	4	12	1	1	1	0 (sn)	0	°	°	1	1	0	0	0	°	°	°	°	°
							339			457		278	347			456				432																						114
[truncated: 28 more columns]

## Sheet: estrazione
			FU, DATEFU, DISTMET, DATEDISTMET, DISTMETSKEL, DISTMETLUNG, DISTMETLIVE, DISTMETSNC, DISTMETOTH, DISTMETOTHSITE, B01, B02, B03, D06, D15, D27, D30, D31, D38, D39, D40, D42, D44, D46, D48, D49, D51, D52, D56, D57, PET, PET_LN, D60, D61, D62, D68, D69, D69A, D71, D71A, D72, D73, D74, D76, E03, E06, E15, E28, G01, P01, I01, I08, I11, I13, I14, I16, I18, I20, I21, I23, I24, I25, I27, I30, I31, I42, I…
			(((NOT (M01='2') OR M01 IS NULL)) AND (M01='1')) AND (M01='1')
			casi neoadiuvanti in db, con diagnostica, profilo biologico pre e post, follow up, ricedute emetastasi.
